# Supplementary material for: The heterogeneity of cellular metabolism in the tumour microenvironment of hepatocellular carcinoma with portal vein tumour thrombus
Source: Cell Prolif. 2024 Aug 27;58(1):e13738. doi: 10.1111/cpr.13738 (PMC11693549; doi:10.1111/cpr.13738)
Supplement: Supplementary file 2 — Table S1: Variations in metabolic pathway scores across different cell types in liver cancer. Table S2: Differences in metabolic pathway scores in non‐tumour cells from various sources. Table S3: Variation of metabolic pathway scores in non‐tumour cells across different tissue origins. Table S4: Differences in metabolic pathway scores between different fibroblast cell metabolic clusters. Table S5: Tissue distribution preferences analysis of different fibroblast cell metabolic clusters. Table S6: Variations in metabolic pathway scores between different myeloid cell metabolic clusters. Table S7: Tissue distribution preferences analysis for different myeloid cell metabolic clusters. Table S8: Differences in metabolic pathway scores among different T cell metabolic clusters. Table S9: Tissue distribution preferences analysis for different T cell metabolic clusters. Table S10: List of relevant immune gene names. Table S11: Differences in metabolic pathway scores between different B and End cell metabolic clusters. Table S12: Tissue distribution preferences analysis for different B and End cell metabolic clusters. Table S13: Gene markers for non‐tumour cell metabolic clusters in liver cancer. Table S14: List of names for liver cancer‐related malignant pathways (MsiDB names). Table S15: Overall survival (OS) prognosis analysis for non‐tumour cell metabolic clusters in liver cancer. Table S16: Recurrence‐free survival (RFS) prognosis analysis for non‐tumour cell metabolic clusters in liver cancer. [file CPR-58-e13738-s002.xlsx]

## Sheet: Description
Description
TableS1: Variations in metabolic pathway scores across different cell types in liver cancer.
TableS2: Differences in metabolic pathway scores in non-tumor cells from various sources.
TableS3: Variation of metabolic pathway scores in non-tumor cells across different tissue origins.
TableS4: Differences in metabolic pathway scores between different fibroblast cell metabolic clusters.
TableS5: Tissue distribution preferences analysis of different fibroblast cell metabolic clusters.
TableS6: Variations in metabolic pathway scores between different myeloid cell metabolic clusters.
TableS7: Tissue distribution preferences analysis for different myeloid cell metabolic clusters.
TableS8: Differences in metabolic pathway scores among different T cell metabolic clusters.
TableS9: Tissue distribution preferences analysis for different T cell metabolic clusters.
TableS10: List of relevant immune gene names.
TableS11: Differences in metabolic pathway scores between different B and End cell metabolic clusters.
TableS12: Tissue distribution preferences analysis for different B and End cell metabolic clusters.
TableS13: Gene markers for non-tumor cell metabolic clusters in liver cancer.
TableS14: List of names for liver cancer-related malignant pathways (MsiDB names).
TableS15: Overall survival (OS) prognosis analysis for non-tumor cell metabolic clusters in liver cancer.
TableS16: Recurrence-free survival (RFS) prognosis analysis for non-tumor cell metabolic clusters in liver cancer.

## Sheet: S1
TableS1: Variations in metabolic pathway scores across different cell types in liver cancer.
Metabolism Pathway	p_val	avg_log2FC	pct.1	pct.2	p_val_adj	cluster
Lipoic acid metabolism	0	0.040992	1	1	0	T
Class C3 metabotropic glutamate pheromone receptors	0	0.0309569	0	0	0	T
Mannose type O-glycan biosynthesis	0	0.0288572	1	1	0	T
Glycosaminoglycan biosynthesis - keratan sulfate	0	0.0287596	1	1	0	T
Neomycin, kanamycin and gentamicin biosynthesis	0	0.0246238	0.99	0.914	0	T
Glycosphingolipid biosynthesis - lacto and neolacto series	0	0.0221567	1	0.998	0	T
Mucin type O-glycan biosynthesis	0	0.0164606	0.999	0.991	0	T
Glycosaminoglycan biosynthesis - chondroitin sulfate / dermatan sulfate	0	0.0160132	1	1	0	T
Vitamin B1 thiamin metabolism	0	0.0126522	0.999	0.998	0	T
PI metabolism	0	0.00899466	1	1	0	T
Biotin metabolism	0	0.00552386	0.999	0.997	0	T
Metabolism of amine derived hormones	0	0.00156491	0	0	0	T
Other types of O-glycan biosynthesis	7.32047e-297	0.0102277	1	1	1.18592e-294	T
Glycosaminoglycan biosynthesis - heparan sulfate / heparin	5.42997e-273	0.00665579	0.886	0.61	8.79655e-271	T
Inositol phosphate metabolism	4.13114e-88	0.00201546	1	1	6.69244e-86	T
Ketone body metabolism	2.98846e-46	0.00175279	1	1	4.8413e-44	T
Defective csf2rb causes pulmonary surfactant metabolism dysfunction 5 smdp5	0	0.118038	0.105	0.009	0	Myeloid
Riboflavin metabolism	0	0.0857075	1	1	0	Myeloid
Diseases associated with surfactant metabolism	0	0.0830654	0.035	0.001	0	Myeloid
Vitamin D calciferol metabolism	0	0.0495307	0.95	0.86	0	Myeloid
Glycosphingolipid biosynthesis - globo and isoglobo series	0	0.0425704	0.458	0.252	0	Myeloid
Hyaluronan metabolism	0	0.0330319	1	1	0	Myeloid
Metabolism of porphyrins	0	0.0327011	1	1	0	Myeloid
Glycosaminoglycan degradation	0	0.0268282	1	1	0	Myeloid
Glycosphingolipid metabolism	0	0.0260848	1	1	0	Myeloid
Surfactant metabolism	0	0.0242153	0.029	0.012	0	Myeloid
Metabolism of angiotensinogen to angiotensins	0	0.0210623	1	1	0	Myeloid
Glucagon signaling in metabolic regulation	0	0.0204297	1	1	0	Myeloid
Other glycan degradation	0	0.0182992	1	1	0	Myeloid
Keratan sulfate keratin metabolism	0	0.0125571	1	1	0	Myeloid
Sphingolipid metabolism	0	0.0119797	1	1	0	Myeloid
Ether lipid metabolism	0	0.0119777	1	1	0	Myeloid
Integration of energy metabolism	0	0.0106409	1	1	0	Myeloid
Peptide hormone metabolism	0	0.0100395	1	1	0	Myeloid
Glycosaminoglycan metabolism	0	0.00749183	1	1	0	Myeloid
Porphyrin and chlorophyll metabolism	5.46993e-305	0.00117661	0.573	0.379	8.86128e-303	Myeloid
Valine, leucine and isoleucine biosynthesis	1.50652e-184	0.0782931	0.531	0.308	2.44057e-182	Myeloid
Regulation of glycolysis by fructose 2 6 bisphosphate metabolism	4.65381e-153	0.0170249	1	1	7.53917e-151	Myeloid
Glycosphingolipid biosynthesis - ganglio series	4.87158e-138	0.00987717	1	1	7.89196e-136	Myeloid
Metabolism of carbohydrates	3.11889e-137	0.000910179	1	1	5.0526e-135	Myeloid
Lipoic acid metabolism	1.77548e-118	0.00224824	1	1	2.87628e-116	Myeloid
Vitamin B2 riboflavin metabolism	8.46706e-117	0.0293229	0.997	0.985	1.37166e-114	Myeloid
PKA mediated phosphorylation of key metabolic factors	8.21982e-111	0.00130541	1	0.997	1.33161e-108	Myeloid
Sialic acid metabolism	1.5426e-109	0.00603813	1	1	2.49901e-107	Myeloid
Oxidative phosphorylation	4.85221e-101	0.0139575	1	1	7.86057e-99	Myeloid
PI metabolism	8.0239e-100	0.00543234	1	1	1.29987e-97	Myeloid
Galactose metabolism	2.5507e-73	0.00360052	1	1	4.13213e-71	Myeloid
Metabolism of folate and pterines	2.35994e-71	0.00106704	1	1	3.8231e-69	Myeloid
Neomycin, kanamycin and gentamicin biosynthesis	2.53425e-69	0.0236958	0.996	0.926	4.10548e-67	Myeloid
Glycosaminoglycan biosynthesis - chondroitin sulfate / dermatan sulfate	3.05941e-64	0.00807376	1	1	4.95625e-62	Myeloid
Nicotinate metabolism	3.13343e-62	0.00459535	1	1	5.07616e-60	Myeloid
Class C3 metabotropic glutamate pheromone receptors	6.53367e-59	0.00553961	0	0	1.05845e-56	Myeloid
Starch and sucrose metabolism	4.9345e-50	0.00398651	0.993	0.993	7.99389e-48	Myeloid
Phospholipid metabolism	3.5135e-46	0.000579608	1	1	5.69187e-44	Myeloid
TP53 regulates metabolic genes	6.09856e-46	0.00230318	1	1	9.87967e-44	Myeloid
Diseases of carbohydrate metabolism	1.16547e-41	0.00158121	1	1	1.88806e-39	Myeloid
Diseases associated with glycosaminoglycan metabolism	1.11762e-34	0.00158211	1	1	1.81055e-32	Myeloid
Glycogen metabolism	3.11819e-20	0.00336819	1	1	5.05147e-18	Myeloid
Glycosaminoglycan biosynthesis - heparan sulfate / heparin	5.04142e-16	0.000968045	0.628	0.734	8.1671e-14	Myeloid
Vitamin B1 thiamin metabolism	1.36923e-07	0.0211646	1	0.998	2.21815e-05	Myeloid
Mucin type O-glycan biosynthesis	4.02884e-07	0.00382206	1	0.992	6.52672e-05	Myeloid
Glycosaminoglycan biosynthesis - keratan sulfate	2.67154e-05	0.00270148	1	1	0.0043279	Myeloid
Vitamin C ascorbate metabolism	0	0.0920414	0.993	0.985	0	Endothelial
Metabolism of nitric oxide NOS3 activation and regulation	0	0.0606478	1	1	0	Endothelial
Glucagon signaling in metabolic regulation	0	0.0528483	1	1	0	Endothelial
Integration of energy metabolism	0	0.0302901	1	1	0	Endothelial
Inositol phosphate metabolism	0	0.0192876	1	1	0	Endothelial
Defects in cobalamin B12 metabolism	8.25083e-224	0.0442271	1	1	1.33663e-221	Endothelial
Cobalamin CBL vitamin B12 transport and metabolism	1.49414e-203	0.0318934	0.998	0.998	2.4205e-201	Endothelial
Glycosaminoglycan biosynthesis - chondroitin sulfate / dermatan sulfate	1.47175e-112	0.0188066	1	1	2.38423e-110	Endothelial
Surfactant metabolism	1.70303e-112	0.0175193	0.035	0.015	2.75891e-110	Endothelial
Defects in vitamin and cofactor metabolism	8.2179e-90	0.0152702	1	1	1.3313e-87	Endothelial
PI metabolism	4.88548e-60	0.00760809	1	1	7.91447e-58	Endothelial
Other types of O-glycan biosynthesis	7.51322e-55	0.0121918	1	1	1.21714e-52	Endothelial
Glycosphingolipid biosynthesis - lacto and neolacto series	1.72181e-46	0.0104217	1	0.998	2.78934e-44	Endothelial
Glycosaminoglycan metabolism	1.35079e-41	0.00522883	1	1	2.18828e-39	Endothelial
Hyaluronan metabolism	1.29339e-40	0.0180601	1	1	2.09529e-38	Endothelial
Sphingolipid metabolism	6.03423e-38	0.00319046	1	1	9.77545e-36	Endothelial
Mucin type O-glycan biosynthesis	6.18621e-34	0.00881517	0.999	0.993	1.00217e-31	Endothelial
Glycosaminoglycan degradation	2.99765e-32	0.00962563	1	1	4.8562e-30	Endothelial
Vitamin D calciferol metabolism	3.6328e-23	0.0210347	0.942	0.876	5.88514e-21	Endothelial
Ether lipid metabolism	1.50924e-21	0.00387367	1	1	2.44496e-19	Endothelial
Vitamin B2 riboflavin metabolism	1.42253e-17	0.0214571	0.962	0.989	2.3045e-15	Endothelial
TP53 regulates metabolic genes	4.82286e-17	0.00511179	1	1	7.81303e-15	Endothelial
Pp2a mediated dephosphorylation of key metabolic factors	2.32897e-12	0.0120839	1	1	3.77293e-10	Endothelial
Regulation of glycolysis by fructose 2 6 bisphosphate metabolism	4.55102e-12	0.00954977	1	1	7.37265e-10	Endothelial
Glycosaminoglycan biosynthesis - heparan sulfate / heparin	1.47094e-11	0.00569593	0.685	0.712	2.38293e-09	Endothelial
Metabolism of polyamines	3.25118e-07	0.00159911	1	1	5.26691e-05	Endothelial
Oxidative phosphorylation	2.30654e-06	0.00405262	1	1	0.00037366	Endothelial
Glycosphingolipid biosynthesis - globo and isoglobo series	1.07535e-05	0.0100572	0.335	0.296	0.00174207	Endothelial
Sialic acid metabolism	0.000233458	0.00231707	1	1	0.0378201	Endothelial
Ubiquinone and other terpenoid-quinone biosynthesis	0.00793189	0.00226594	0.999	1	1	Endothelial
Phenylalanine, tyrosine and tryptophan biosynthesis	0	0.296168	0.745	0.239	0	Hepatocyte
Phenylalanine and tyrosine metabolism	0	0.233354	0.99	0.936	0	Hepatocyte
Sulfur metabolism	0	0.208869	0.951	0.75	0	Hepatocyte
Sulfur amino acid metabolism	0	0.182738	1	0.998	0	Hepatocyte
Creatine metabolism	0	0.181447	0.701	0.084	0	Hepatocyte
Phenylalanine metabolism	0	0.178562	0.956	0.628	0	Hepatocyte
Fructose metabolism	0	0.152672	1	1	0	Hepatocyte
Ascorbate and aldarate metabolism	0	0.151708	0.339	0.009	0	Hepatocyte
Abacavir metabolism	0	0.149579	1	1	0	Hepatocyte
Chrebp activates metabolic gene expression	0	0.148866	0.959	0.944	0	Hepatocyte
Glycine, serine and threonine metabolism	0	0.148605	1	1	0	Hepatocyte
Ubiquinone and other terpenoid-quinone biosynthesis	0	0.146678	1	1	0	Hepatocyte
Valine, leucine and isoleucine biosynthesis	0	0.145292	0.641	0.248	0	Hepatocyte
Glyoxylate and dicarboxylate metabolism	0	0.141755	1	1	0	Hepatocyte
Vitamin C ascorbate metabolism	0	0.138496	0.995	0.982	0	Hepatocyte
Citrate cycle (TCA cycle)	0	0.136449	1	1	0	Hepatocyte
Tyrosine metabolism	0	0.131009	0.935	0.5	0	Hepatocyte
Folate biosynthesis	0	0.129154	1	1	0	Hepatocyte
Oxidative phosphorylation	0	0.12903	1	1	0	Hepatocyte
Metabolism of fat soluble vitamins	0	0.126871	1	1	0	Hepatocyte
Metabolism of polyamines	0	0.124949	1	1	0	Hepatocyte
Histidine metabolism	0	0.124715	0.976	0.968	0	Hepatocyte
Metabolism of xenobiotics by cytochrome P450	0	0.123937	0.839	0.219	0	Hepatocyte
Phosphonate and phosphinate metabolism	0	0.123858	0.951	0.981	0	Hepatocyte
Arginine and proline metabolism	0	0.121456	1	1	0	Hepatocyte
D-Arginine and D-ornithine metabolism	0	0.120075	0.216	0.011	0	Hepatocyte
Taurine and hypotaurine metabolism	0	0.119771	0.034	0.002	0	Hepatocyte
beta-Alanine metabolism	0	0.118596	0.998	0.997	0	Hepatocyte
Glyoxylate metabolism and glycine degradation	0	0.117736	1	1	0	Hepatocyte
Peroxisomal lipid metabolism	0	0.116257	1	1	0	Hepatocyte
Metabolism of ingested semet sec mesec into H2SE	0	0.114406	1	1	0	Hepatocyte
Pentose and glucuronate interconversions	0	0.113435	0.664	0.084	0	Hepatocyte
Pyruvate metabolism	0	0.113416	1	1	0	Hepatocyte
Cysteine and methionine metabolism	0	0.112008	1	1	0	Hepatocyte
Arginine biosynthesis	0	0.11164	1	1	0	Hepatocyte
Drug metabolism - other enzymes	0	0.111376	1	0.999	0	Hepatocyte
Glycolysis / Gluconeogenesis	0	0.109488	1	1	0	Hepatocyte
Fatty acid degradation	0	0.108513	1	1	0	Hepatocyte
Steroid biosynthesis	0	0.106619	1	1	0	Hepatocyte
Butanoate metabolism	0	0.106218	1	1	0	Hepatocyte
Steroid hormone biosynthesis	0	0.104568	0.663	0.043	0	Hepatocyte
Biosynthesis of unsaturated fatty acids	0	0.10175	1	1	0	Hepatocyte
Bile acid and bile salt metabolism	0	0.101572	0.999	1	0	Hepatocyte
Primary bile acid biosynthesis	0	0.101447	1	1	0	Hepatocyte
One carbon pool by folate	0	0.101414	1	1	0	Hepatocyte
Drug metabolism - cytochrome P450	0	0.0999549	0.986	0.992	0	Hepatocyte
Valine, leucine and isoleucine degradation	0	0.0995401	1	1	0	Hepatocyte
Porphyrin and chlorophyll metabolism	0	0.0988995	0.819	0.268	0	Hepatocyte
Propanoate metabolism	0	0.098315	1	1	0	Hepatocyte
Riboflavin metabolism	0	0.0941548	1	1	0	Hepatocyte
Pyruvate metabolism and citric acid TCA cycle	0	0.0938968	1	1	0	Hepatocyte
Pentose phosphate pathway	0	0.0938857	1	1	0	Hepatocyte
Retinol metabolism	0	0.092084	0.663	0.071	0	Hepatocyte
Metabolism of steroids	0	0.0910858	1	1	0	Hepatocyte
Vitamin B6 metabolism	0	0.0891906	0.839	0.846	0	Hepatocyte
Tryptophan metabolism	0	0.0879206	1	1	0	Hepatocyte
Metabolism of steroid hormones	0	0.0877182	0.701	0.189	0	Hepatocyte
Metabolism of angiotensinogen to angiotensins	0	0.0853012	1	1	0	Hepatocyte
Pp2a mediated dephosphorylation of key metabolic factors	0	0.0845959	1	1	0	Hepatocyte
Glucose metabolism	0	0.0826689	1	1	0	Hepatocyte
Abacavir transport and metabolism	0	0.0825143	1	1	0	Hepatocyte
Fructose and mannose metabolism	0	0.082168	1	1	0	Hepatocyte
Alpha linolenic OMEGA3 and linoleic OMEGA6 acid metabolism	0	0.0817819	1	1	0	Hepatocyte
Metabolism of cofactors	0	0.08038	1	1	0	Hepatocyte
Fatty acid metabolism	0	0.0799169	1	1	0	Hepatocyte
Glutathione metabolism	0	0.0798744	1	1	0	Hepatocyte
Pantothenate and CoA biosynthesis	0	0.0796242	0.995	0.998	0	Hepatocyte
Metabolism of vitamins and cofactors	0	0.0773434	1	1	0	Hepatocyte
Foxo mediated transcription of oxidative stress metabolic and neuronal genes	0	0.0764155	0.999	0.999	0	Hepatocyte
Pyrimidine metabolism	0	0.0763794	1	1	0	Hepatocyte
Metabolic disorders of biological oxidation enzymes	0	0.0758894	1	1	0	Hepatocyte
Metabolism of folate and pterines	0	0.0743716	1	1	0	Hepatocyte
Fatty acid biosynthesis	0	0.0726641	0.712	0.368	0	Hepatocyte
Aspartate and asparagine metabolism	0	0.0725491	0.834	0.673	0	Hepatocyte
Vitamin B5 pantothenate metabolism	0	0.0722352	1	1	0	Hepatocyte
Metabolism of amino acids and derivatives	0	0.072081	1	1	0	Hepatocyte
TP53 regulates metabolic genes	0	0.0719681	1	1	0	Hepatocyte
Metabolism of porphyrins	0	0.0715074	1	1	0	Hepatocyte
Metabolism of nucleotides	0	0.0664557	1	1	0	Hepatocyte
Galactose metabolism	0	0.0662304	1	1	0	Hepatocyte
Arachidonic acid metabolism	0	0.0651276	1	1	0	Hepatocyte
Defects in biotin btn metabolism	0	0.0642136	0.999	1	0	Hepatocyte
Vitamin D calciferol metabolism	0	0.0631228	0.942	0.856	0	Hepatocyte
Defects in vitamin and cofactor metabolism	0	0.0622	1	1	0	Hepatocyte
Fatty acid elongation	0	0.0610841	1	1	0	Hepatocyte
Metabolism of RNA	0	0.0606621	1	1	0	Hepatocyte
Biotin transport and metabolism	0	0.0606386	1	1	0	Hepatocyte
Defects in cobalamin B12 metabolism	0	0.0602093	1	1	0	Hepatocyte
Diseases of carbohydrate metabolism	0	0.0598658	1	1	0	Hepatocyte
Glycosylphosphatidylinositol (GPI)-anchor biosynthesis	0	0.0584575	1	1	0	Hepatocyte
Alanine, aspartate and glutamate metabolism	0	0.057108	1	1	0	Hepatocyte
Metabolism of water soluble vitamins and cofactors	0	0.0534551	1	1	0	Hepatocyte
Metabolism of lipids	0	0.0527057	1	1	0	Hepatocyte
Regulation of lipid metabolism by pparalpha	0	0.0524571	1	1	0	Hepatocyte
Amino sugar and nucleotide sugar metabolism	0	0.0523731	1	1	0	Hepatocyte
Nicotinate and nicotinamide metabolism	0	0.0522461	1	1	0	Hepatocyte
Terpenoid backbone biosynthesis	0	0.0491698	1	1	0	Hepatocyte
Lysine degradation	0	0.048818	1	1	0	Hepatocyte
Glutamate and glutamine metabolism	0	0.0484977	1	1	0	Hepatocyte
Glycerolipid metabolism	0	0.0441678	1	1	0	Hepatocyte
Purine metabolism	0	0.0436556	1	1	0	Hepatocyte
N-Glycan biosynthesis	0	0.0434421	1	1	0	Hepatocyte
Cobalamin CBL vitamin B12 transport and metabolism	0	0.0433772	0.997	0.998	0	Hepatocyte
Synthesis and degradation of ketone bodies	0	0.040372	1	1	0	Hepatocyte
Metabolism of nitric oxide NOS3 activation and regulation	0	0.03916	1	1	0	Hepatocyte
Glycosphingolipid biosynthesis - globo and isoglobo series	0	0.0387649	0.445	0.24	0	Hepatocyte
Sphingolipid metabolism	0	0.0368794	1	1	0	Hepatocyte
Diseases of metabolism	0	0.0360893	1	1	0	Hepatocyte
Linoleic acid LA metabolism	0	0.0357146	1	1	0	Hepatocyte
Starch and sucrose metabolism	0	0.0346258	0.992	0.993	0	Hepatocyte
Metabolism of carbohydrates	0	0.0345564	1	1	0	Hepatocyte
Triglyceride metabolism	0	0.0329017	1	1	0	Hepatocyte
Other glycan degradation	0	0.0327854	1	1	0	Hepatocyte
Peptide hormone metabolism	0	0.0315821	1	1	0	Hepatocyte
Glycerophospholipid metabolism	0	0.0310573	1	1	0	Hepatocyte
alpha-Linolenic acid metabolism	0	0.0269023	0.996	0.999	0	Hepatocyte
Ether lipid metabolism	0	0.0260927	1	1	0	Hepatocyte
Thiamine metabolism	0	0.0257499	1	1	0	Hepatocyte
Selenocompound metabolism	0	0.0253047	1	1	0	Hepatocyte
Ketone body metabolism	0	0.0244493	1	1	0	Hepatocyte
Glycosphingolipid metabolism	0	0.0222774	1	1	0	Hepatocyte
Nitrogen metabolism	0	0.02176	0.988	0.998	0	Hepatocyte
Linoleic acid metabolism	0	0.0204613	0.884	0.971	0	Hepatocyte
Glycosaminoglycan degradation	0	0.0175215	1	1	0	Hepatocyte
Metabolism of amine derived hormones	0	0.0170892	0	0	0	Hepatocyte
Phospholipid metabolism	0	0.0157845	1	1	0	Hepatocyte
Sialic acid metabolism	0	0.0117316	1	1	0	Hepatocyte
Diseases associated with glycosaminoglycan metabolism	0	0.0100241	1	1	0	Hepatocyte
Selenoamino acid metabolism	0	0.00747269	1	1	0	Hepatocyte
Heparan sulfate heparin hs gag metabolism	1.06105e-293	0.00725514	1	1	1.71891e-291	Hepatocyte
Carnitine metabolism	8.27675e-288	0.0203547	1	1	1.34083e-285	Hepatocyte
Vitamin B2 riboflavin metabolism	1.47654e-251	0.0312629	0.974	0.993	2.392e-249	Hepatocyte
Nicotinate metabolism	8.42306e-181	0.00819165	1	1	1.36454e-178	Hepatocyte
D-Glutamine and D-glutamate metabolism	2.54826e-178	0.0251133	0.998	1	4.12817e-176	Hepatocyte
Glycogen metabolism	7.25316e-168	0.00964202	1	1	1.17501e-165	Hepatocyte
Caffeine metabolism	2.65745e-138	0.0447344	0.165	0.027	4.30507e-136	Hepatocyte
Glycosphingolipid biosynthesis - ganglio series	1.94927e-136	0.0086705	1	1	3.15783e-134	Hepatocyte
Integration of energy metabolism	1.07584e-114	0.00467145	1	1	1.74286e-112	Hepatocyte
Hyaluronan metabolism	5.39197e-70	0.00391711	1	1	8.73499e-68	Hepatocyte
Biotin metabolism	9.16097e-39	0.0219412	0.995	0.999	1.48408e-36	Hepatocyte
PKA mediated phosphorylation of key metabolic factors	3.9356e-28	0.0156262	0.993	0.999	6.37567e-26	Hepatocyte
Regulation of glycolysis by fructose 2 6 bisphosphate metabolism	6.88054e-26	0.00428217	1	1	1.11465e-23	Hepatocyte
Surfactant metabolism	0.00476633	0.000995605	0.019	0.014	0.772145	Hepatocyte
Diseases associated with glycosaminoglycan metabolism	0	0.0618588	1	1	0	Fibroblast
Chondroitin sulfate dermatan sulfate metabolism	0	0.0400181	1	1	0	Fibroblast
Heparan sulfate heparin hs gag metabolism	0	0.0325229	1	1	0	Fibroblast
Glycosaminoglycan metabolism	0	0.0202964	1	1	0	Fibroblast
Metabolism of nitric oxide NOS3 activation and regulation	6.74691e-194	0.0478052	1	1	1.093e-191	Fibroblast
Inositol phosphate metabolism	1.61122e-162	0.0161543	1	1	2.61017e-160	Fibroblast
Glucagon signaling in metabolic regulation	6.28636e-157	0.0249693	1	1	1.01839e-154	Fibroblast
Diseases of metabolism	1.33487e-135	0.00816069	1	1	2.16249e-133	Fibroblast
Oxidative phosphorylation	1.22544e-75	0.0361535	1	1	1.98522e-73	Fibroblast
Vitamin C ascorbate metabolism	2.2771e-66	0.0500996	0.982	0.985	3.6889e-64	Fibroblast
Integration of energy metabolism	8.05327e-64	0.0101491	1	1	1.30463e-61	Fibroblast
Taurine and hypotaurine metabolism	6.43695e-57	0.0436146	0.014	0.011	1.04279e-54	Fibroblast
Triglyceride metabolism	3.17471e-54	0.0107175	1	1	5.14302e-52	Fibroblast
Glycosaminoglycan biosynthesis - chondroitin sulfate / dermatan sulfate	3.12024e-45	0.0164465	1	1	5.05478e-43	Fibroblast
Keratan sulfate keratin metabolism	8.88696e-41	0.0123958	1	1	1.43969e-38	Fibroblast
Glutamate and glutamine metabolism	9.78839e-37	0.014783	1	1	1.58572e-34	Fibroblast
Pyruvate metabolism and citric acid TCA cycle	1.11931e-36	0.00806644	1	1	1.81327e-34	Fibroblast
TP53 regulates metabolic genes	5.05359e-34	0.0118849	1	1	8.18681e-32	Fibroblast
Metabolism of polyamines	2.44875e-25	0.0148931	1	1	3.96698e-23	Fibroblast
Metabolism of RNA	3.1493e-21	0.00148427	1	1	5.10187e-19	Fibroblast
Pyruvate metabolism	7.99308e-20	0.000793085	1	1	1.29488e-17	Fibroblast
Purine metabolism	2.16545e-19	0.00172178	1	1	3.50804e-17	Fibroblast
Metabolism of ingested semet sec mesec into H2SE	7.55843e-15	0.00682641	1	1	1.22446e-12	Fibroblast
Neomycin, kanamycin and gentamicin biosynthesis	1.2443e-14	0.00262385	0.97	0.941	2.01576e-12	Fibroblast
Pp2a mediated dephosphorylation of key metabolic factors	2.87475e-13	0.0165983	1	1	4.6571e-11	Fibroblast
Sphingolipid metabolism	3.34834e-10	0.000868499	1	1	5.42431e-08	Fibroblast
Metabolism of carbohydrates	3.14959e-08	0.000152313	1	1	5.10234e-06	Fibroblast
Glycosphingolipid metabolism	6.95743e-05	0.00205903	1	1	0.011271	Fibroblast
PI metabolism	0.000134914	0.00271428	1	1	0.021856	Fibroblast
Vitamin D calciferol metabolism	0.000347448	0.0115932	0.939	0.878	0.0562865	Fibroblast
Regulation of glycolysis by fructose 2 6 bisphosphate metabolism	0.00198266	0.00544431	1	1	0.32119	Fibroblast
Glycosaminoglycan biosynthesis - keratan sulfate	4.6879e-105	0.0178206	1	1	7.5944e-103	B
Class C3 metabotropic glutamate pheromone receptors	6.35188e-103	0.0152615	0	0	1.029e-100	B
Glycosaminoglycan biosynthesis - chondroitin sulfate / dermatan sulfate	8.79011e-70	0.0126229	1	1	1.424e-67	B
N-Glycan biosynthesis	1.16413e-68	0.0144908	1	1	1.88589e-66	B
Mannose type O-glycan biosynthesis	2.68838e-29	0.00840813	1	1	4.35518e-27	B
Lipoic acid metabolism	9.69647e-28	0.0134636	1	1	1.57083e-25	B
Other types of O-glycan biosynthesis	4.70736e-13	0.00437635	1	1	7.62592e-11	B
Vitamin B6 metabolism	2.51413e-11	0.00698214	0.919	0.84	4.07289e-09	B
Vitamin B1 thiamin metabolism	2.14496e-08	0.00904619	1	0.999	3.47484e-06	B
Glycosphingolipid biosynthesis - lacto and neolacto series	0.00527823	0.00308286	1	0.998	0.855074	B

## Sheet: S2
TableS2: Differences in metabolic pathway scores in non-tumor cells from various sources.
Metabolism Pathway	p_val	avg_log2FC	pct.1	pct.2	p_val_adj	cluster
Lipoic acid metabolism	0	0.0422643	1	1	0	Normal
Glycosaminoglycan biosynthesis - keratan sulfate	0	0.0336467	1	1	0	Normal
Mannose type O-glycan biosynthesis	0	0.0311804	1	1	0	Normal
Class C3 metabotropic glutamate pheromone receptors	0	0.0302793	0	0	0	Normal
Neomycin, kanamycin and gentamicin biosynthesis	0	0.0268056	0.996	0.902	0	Normal
Glycosphingolipid biosynthesis - lacto and neolacto series	0	0.0252098	1	0.997	0	Normal
Mucin type O-glycan biosynthesis	0	0.0197452	1	0.989	0	Normal
Glycosaminoglycan biosynthesis - chondroitin sulfate / dermatan sulfate	0	0.018809	1	1	0	Normal
Vitamin B1 thiamin metabolism	0	0.0159571	1	0.998	0	Normal
Defective csf2rb causes pulmonary surfactant metabolism dysfunction 5 smdp5	0	0.0147867	0.024	0.032	0	Normal
Other types of O-glycan biosynthesis	0	0.0143974	1	1	0	Normal
PI metabolism	0	0.0121097	1	1	0	Normal
Glycosaminoglycan biosynthesis - heparan sulfate / heparin	0	0.0109266	0.864	0.604	0	Normal
Diseases associated with surfactant metabolism	0	0.00967673	0.005	0.01	0	Normal
Inositol phosphate metabolism	0	0.00580206	1	1	0	Normal
Glycosaminoglycan metabolism	0	0.00516048	1	1	0	Normal
Biotin metabolism	0	0.000746573	1	0.997	0	Normal
PKA mediated phosphorylation of key metabolic factors	2.06146e-272	0.00185708	1	0.996	3.33957e-270	Normal
Linoleic acid metabolism	5.87354e-151	0.00643489	0.994	0.917	9.51513e-149	Normal
Carnitine metabolism	8.41647e-137	0.00296512	1	1	1.36347e-134	Normal
Ketone body metabolism	1.65803e-111	0.00474888	1	1	2.68601e-109	Normal
Nicotinate metabolism	2.3445e-97	0.00528164	1	1	3.79809e-95	Normal
Glucagon signaling in metabolic regulation	3.23046e-39	0.0042751	1	0.999	5.23335e-37	Normal
Phenylalanine, tyrosine and tryptophan biosynthesis	0	0.138768	0.504	0.258	0	Tumor
Phenylalanine and tyrosine metabolism	0	0.119575	0.954	0.949	0	Tumor
Valine, leucine and isoleucine biosynthesis	0	0.103453	0.495	0.22	0	Tumor
Sulfur metabolism	0	0.100096	0.83	0.784	0	Tumor
Fructose metabolism	0	0.09358	1	1	0	Tumor
Phenylalanine metabolism	0	0.0877294	0.802	0.637	0	Tumor
Ascorbate and aldarate metabolism	0	0.0841717	0.192	0.014	0	Tumor
Sulfur amino acid metabolism	0	0.0823834	0.998	0.998	0	Tumor
Vitamin C ascorbate metabolism	0	0.0807406	0.985	0.987	0	Tumor
Oxidative phosphorylation	0	0.0803551	1	1	0	Tumor
Metabolism of fat soluble vitamins	0	0.0801294	1	1	0	Tumor
Metabolism of xenobiotics by cytochrome P450	0	0.076039	0.604	0.184	0	Tumor
Pentose and glucuronate interconversions	0	0.0718761	0.432	0.063	0	Tumor
D-Arginine and D-ornithine metabolism	0	0.0713379	0.124	0.015	0	Tumor
Folate biosynthesis	0	0.071005	1	1	0	Tumor
Metabolism of polyamines	0	0.0706185	1	1	0	Tumor
Riboflavin metabolism	0	0.0700761	0.999	1	0	Tumor
Ubiquinone and other terpenoid-quinone biosynthesis	0	0.0693605	1	1	0	Tumor
Chrebp activates metabolic gene expression	0	0.0667956	0.941	0.958	0	Tumor
Glycine, serine and threonine metabolism	0	0.0664249	1	1	0	Tumor
Bile acid and bile salt metabolism	0	0.0652286	1	1	0	Tumor
Tyrosine metabolism	0	0.0650774	0.752	0.492	0	Tumor
Creatine metabolism	0	0.0650438	0.368	0.15	0	Tumor
Glyoxylate and dicarboxylate metabolism	0	0.0646593	1	1	0	Tumor
Steroid hormone biosynthesis	0	0.0637559	0.393	0.046	0	Tumor
Taurine and hypotaurine metabolism	0	0.0635789	0.019	0.004	0	Tumor
Drug metabolism - other enzymes	0	0.0626105	1	0.999	0	Tumor
Histidine metabolism	0	0.0624702	0.969	0.973	0	Tumor
Abacavir metabolism	0	0.0619699	1	1	0	Tumor
beta-Alanine metabolism	0	0.061454	0.997	0.997	0	Tumor
Citrate cycle (TCA cycle)	0	0.0607964	1	1	0	Tumor
Vitamin D calciferol metabolism	0	0.0593532	0.927	0.83	0	Tumor
Drug metabolism - cytochrome P450	0	0.0591643	0.993	0.989	0	Tumor
Primary bile acid biosynthesis	0	0.0575586	1	1	0	Tumor
Porphyrin and chlorophyll metabolism	0	0.0572781	0.586	0.259	0	Tumor
Glycolysis / Gluconeogenesis	0	0.0561954	1	1	0	Tumor
Pyruvate metabolism	0	0.0556418	1	1	0	Tumor
Retinol metabolism	0	0.0545608	0.417	0.061	0	Tumor
Metabolism of angiotensinogen to angiotensins	0	0.0540478	1	1	0	Tumor
Cysteine and methionine metabolism	0	0.0531196	1	1	0	Tumor
Glyoxylate metabolism and glycine degradation	0	0.0516389	1	1	0	Tumor
Fatty acid degradation	0	0.0513996	1	1	0	Tumor
Peroxisomal lipid metabolism	0	0.0513433	1	1	0	Tumor
Metabolism of porphyrins	0	0.0504665	1	1	0	Tumor
Butanoate metabolism	0	0.050244	1	1	0	Tumor
Arginine and proline metabolism	0	0.0493724	1	1	0	Tumor
Pentose phosphate pathway	0	0.0481571	1	1	0	Tumor
Metabolism of ingested semet sec mesec into H2SE	0	0.0480914	1	1	0	Tumor
Metabolism of steroids	0	0.0469133	1	1	0	Tumor
Steroid biosynthesis	0	0.0464781	1	1	0	Tumor
Biosynthesis of unsaturated fatty acids	0	0.0462045	1	1	0	Tumor
Pyruvate metabolism and citric acid TCA cycle	0	0.0456371	1	1	0	Tumor
Fructose and mannose metabolism	0	0.0455253	1	1	0	Tumor
Arginine biosynthesis	0	0.045461	1	1	0	Tumor
Metabolism of steroid hormones	0	0.0437392	0.467	0.199	0	Tumor
One carbon pool by folate	0	0.0436282	1	1	0	Tumor
Glycosphingolipid biosynthesis - globo and isoglobo series	0	0.0433141	0.403	0.19	0	Tumor
Pantothenate and CoA biosynthesis	0	0.0431282	0.997	0.998	0	Tumor
Valine, leucine and isoleucine degradation	0	0.0430359	1	1	0	Tumor
Propanoate metabolism	0	0.0426789	1	1	0	Tumor
Metabolism of folate and pterines	0	0.0423749	1	1	0	Tumor
Metabolism of vitamins and cofactors	0	0.0413077	1	1	0	Tumor
Tryptophan metabolism	0	0.0410512	1	1	0	Tumor
Glutathione metabolism	0	0.0404428	1	1	0	Tumor
TP53 regulates metabolic genes	0	0.0382071	1	1	0	Tumor
Fatty acid metabolism	0	0.0370758	1	1	0	Tumor
Arachidonic acid metabolism	0	0.0367867	1	1	0	Tumor
Foxo mediated transcription of oxidative stress metabolic and neuronal genes	0	0.0367284	0.999	0.999	0	Tumor
Galactose metabolism	0	0.0363396	1	1	0	Tumor
Fatty acid biosynthesis	0	0.0355059	0.555	0.374	0	Tumor
Alpha linolenic OMEGA3 and linoleic OMEGA6 acid metabolism	0	0.0350431	1	1	0	Tumor
Glucose metabolism	0	0.0341645	1	1	0	Tumor
Metabolic disorders of biological oxidation enzymes	0	0.033272	1	1	0	Tumor
Pyrimidine metabolism	0	0.0324677	1	1	0	Tumor
Abacavir transport and metabolism	0	0.0318245	1	1	0	Tumor
Metabolism of nucleotides	0	0.0315941	1	1	0	Tumor
Diseases of carbohydrate metabolism	0	0.0311821	1	1	0	Tumor
Metabolism of amino acids and derivatives	0	0.030846	1	1	0	Tumor
Vitamin B5 pantothenate metabolism	0	0.0292174	1	1	0	Tumor
Amino sugar and nucleotide sugar metabolism	0	0.0277028	1	1	0	Tumor
Metabolism of cofactors	0	0.0267594	1	1	0	Tumor
Metabolism of water soluble vitamins and cofactors	0	0.0261333	1	1	0	Tumor
Metabolism of lipids	0	0.02596	1	1	0	Tumor
Metabolism of nitric oxide NOS3 activation and regulation	0	0.0252421	1	1	0	Tumor
Defects in cobalamin B12 metabolism	0	0.0252075	1	1	0	Tumor
Triglyceride metabolism	0	0.0246711	1	1	0	Tumor
Defects in vitamin and cofactor metabolism	0	0.0243168	1	1	0	Tumor
Regulation of lipid metabolism by pparalpha	0	0.0230338	1	1	0	Tumor
Nicotinate and nicotinamide metabolism	0	0.022947	1	1	0	Tumor
Fatty acid elongation	0	0.0226682	1	1	0	Tumor
Glycosylphosphatidylinositol (GPI)-anchor biosynthesis	0	0.0220386	1	1	0	Tumor
Metabolism of RNA	0	0.0217351	1	1	0	Tumor
Glycerolipid metabolism	0	0.021219	1	1	0	Tumor
Sphingolipid metabolism	0	0.0209905	1	1	0	Tumor
Glycosphingolipid metabolism	0	0.0209832	1	1	0	Tumor
N-Glycan biosynthesis	0	0.0208562	1	1	0	Tumor
Peptide hormone metabolism	0	0.0201603	1	1	0	Tumor
Alanine, aspartate and glutamate metabolism	0	0.0201413	1	1	0	Tumor
Lysine degradation	0	0.018851	1	1	0	Tumor
Cobalamin CBL vitamin B12 transport and metabolism	0	0.0182131	0.997	0.998	0	Tumor
Purine metabolism	0	0.0168437	1	1	0	Tumor
Diseases of metabolism	0	0.016635	1	1	0	Tumor
Other glycan degradation	0	0.016525	1	1	0	Tumor
Starch and sucrose metabolism	0	0.0160147	0.992	0.994	0	Tumor
Metabolism of carbohydrates	0	0.0156313	1	1	0	Tumor
Glycerophospholipid metabolism	0	0.0140642	1	1	0	Tumor
Ether lipid metabolism	0	0.0118079	1	1	0	Tumor
Diseases associated with glycosaminoglycan metabolism	0	0.00933194	1	1	0	Tumor
Integration of energy metabolism	1.04548e-295	0.00771629	1	1	1.69369e-293	Tumor
Pp2a mediated dephosphorylation of key metabolic factors	7.70389e-293	0.0333888	1	1	1.24803e-290	Tumor
Glycosaminoglycan degradation	3.12074e-289	0.0150548	1	1	5.05559e-287	Tumor
Phosphonate and phosphinate metabolism	4.76801e-258	0.0611365	0.965	0.983	7.72418e-256	Tumor
Sialic acid metabolism	5.52004e-232	0.00798918	1	1	8.94247e-230	Tumor
Nitrogen metabolism	1.03514e-228	0.0107129	0.995	0.996	1.67693e-226	Tumor
Biotin metabolism	2.0264e-215	0.000385801	0.998	0.998	3.28278e-213	Tumor
Biotin transport and metabolism	3.82934e-185	0.022761	1	1	6.20354e-183	Tumor
Glycosphingolipid biosynthesis - ganglio series	2.76695e-158	0.00899175	1	1	4.48245e-156	Tumor
Hyaluronan metabolism	5.57571e-158	0.0080885	1	1	9.03265e-156	Tumor
Surfactant metabolism	7.92748e-152	0.00772588	0.017	0.013	1.28425e-149	Tumor
Synthesis and degradation of ketone bodies	2.39639e-140	0.0118527	1	1	3.88215e-138	Tumor
Vitamin B6 metabolism	1.3322e-138	0.0491821	0.811	0.879	2.15816e-136	Tumor
Terpenoid backbone biosynthesis	4.36786e-110	0.0116461	1	1	7.07594e-108	Tumor
Phospholipid metabolism	4.74137e-109	0.00487307	1	1	7.68102e-107	Tumor
Vitamin B2 riboflavin metabolism	6.48592e-97	0.0227021	0.981	0.995	1.05072e-94	Tumor
Heparan sulfate heparin hs gag metabolism	2.93589e-90	0.00386716	1	1	4.75613e-88	Tumor
Chondroitin sulfate dermatan sulfate metabolism	1.05049e-86	0.00437436	1	1	1.70179e-84	Tumor
Linoleic acid metabolism	8.73471e-79	0.00972686	0.95	0.948	1.41502e-76	Tumor
Aspartate and asparagine metabolism	1.21679e-75	0.0150618	0.676	0.765	1.9712e-73	Tumor
Glutamate and glutamine metabolism	4.98979e-75	0.00699076	1	1	8.08345e-73	Tumor
alpha-Linolenic acid metabolism	2.17199e-67	0.00849901	0.998	0.999	3.51862e-65	Tumor
Defects in biotin btn metabolism	5.85859e-56	0.0222559	0.999	0.999	9.49092e-54	Tumor
Carnitine metabolism	5.75245e-46	0.000417885	1	1	9.31897e-44	Tumor
Ketone body metabolism	7.14155e-35	0.00760749	1	1	1.15693e-32	Tumor
Linoleic acid LA metabolism	6.06613e-34	0.0122256	1	1	9.82713e-32	Tumor
PKA mediated phosphorylation of key metabolic factors	6.57707e-23	0.00850264	0.999	0.996	1.06549e-20	Tumor
Caffeine metabolism	8.81163e-21	0.0300554	0.103	0.029	1.42748e-18	Tumor
Thiamine metabolism	2.84698e-16	0.000638609	1	1	4.61211e-14	Tumor
Nicotinate metabolism	5.78507e-14	0.0029283	1	1	9.37181e-12	Tumor
Creatine metabolism	0	0.142057	0.604	0.226	0	PVTT
Metabolism of polyamines	0	0.104922	1	1	0	PVTT
Vitamin C ascorbate metabolism	0	0.0971159	0.984	0.986	0	PVTT
Oxidative phosphorylation	0	0.0916681	1	1	0	PVTT
Sulfur metabolism	0	0.0889959	0.868	0.801	0	PVTT
Glucose metabolism	0	0.0718644	1	1	0	PVTT
Citrate cycle (TCA cycle)	0	0.0714115	1	1	0	PVTT
Pyruvate metabolism and citric acid TCA cycle	0	0.0700416	1	1	0	PVTT
Ubiquinone and other terpenoid-quinone biosynthesis	0	0.0682537	1	1	0	PVTT
Pyruvate metabolism	0	0.065702	1	1	0	PVTT
Metabolism of RNA	0	0.0644008	1	1	0	PVTT
Metabolism of steroid hormones	0	0.0635922	0.624	0.305	0	PVTT
TP53 regulates metabolic genes	0	0.0631146	1	1	0	PVTT
Glycolysis / Gluconeogenesis	0	0.0628919	1	1	0	PVTT
Pyrimidine metabolism	0	0.0626609	1	1	0	PVTT
Sulfur amino acid metabolism	0	0.0617484	0.998	0.998	0	PVTT
Metabolism of cofactors	0	0.0615341	1	1	0	PVTT
Arginine and proline metabolism	0	0.0612107	1	1	0	PVTT
Glutamate and glutamine metabolism	0	0.0559516	1	1	0	PVTT
Metabolism of nucleotides	0	0.0555104	1	1	0	PVTT
Pentose phosphate pathway	0	0.0504826	1	1	0	PVTT
Glutathione metabolism	0	0.0475114	1	1	0	PVTT
Cysteine and methionine metabolism	0	0.0472075	1	1	0	PVTT
Phenylalanine metabolism	0	0.0431561	0.934	0.699	0	PVTT
Glycosylphosphatidylinositol (GPI)-anchor biosynthesis	0	0.0408977	1	1	0	PVTT
Purine metabolism	0	0.0395044	1	1	0	PVTT
Other glycan degradation	0	0.0391221	1	1	0	PVTT
Galactose metabolism	0	0.0381554	1	1	0	PVTT
Metabolism of nitric oxide NOS3 activation and regulation	0	0.0372764	1	1	0	PVTT
Fructose and mannose metabolism	0	0.0372407	1	1	0	PVTT
Glycine, serine and threonine metabolism	0	0.0347534	1	1	0	PVTT
Propanoate metabolism	0	0.0327179	1	1	0	PVTT
Drug metabolism - other enzymes	0	0.0316148	1	0.999	0	PVTT
Metabolism of amino acids and derivatives	0	0.0315783	1	1	0	PVTT
Sphingolipid metabolism	0	0.0289335	1	1	0	PVTT
Amino sugar and nucleotide sugar metabolism	0	0.0255844	1	1	0	PVTT
Metabolism of carbohydrates	0	0.0230115	1	1	0	PVTT
Metabolism of vitamins and cofactors	0	0.0213317	1	1	0	PVTT
Peptide hormone metabolism	0	0.0163826	1	1	0	PVTT
Metabolism of lipids	0	0.0133935	1	1	0	PVTT
Fatty acid metabolism	0	0.0111909	1	1	0	PVTT
Metabolism of water soluble vitamins and cofactors	2.60864e-297	0.0155876	1	1	4.226e-295	PVTT
N-Glycan biosynthesis	2.82528e-292	0.0199757	1	1	4.57695e-290	PVTT
Glyoxylate and dicarboxylate metabolism	4.89529e-288	0.0359724	1	1	7.93037e-286	PVTT
Pp2a mediated dephosphorylation of key metabolic factors	6.2881e-285	0.0543064	1	1	1.01867e-282	PVTT
Tyrosine metabolism	3.23293e-266	0.0154049	0.85	0.6	5.23735e-264	PVTT
Riboflavin metabolism	6.57916e-257	0.0585964	0.999	1	1.06582e-254	PVTT
Vitamin B2 riboflavin metabolism	6.35853e-255	0.05525	0.988	0.988	1.03008e-252	PVTT
Ether lipid metabolism	6.65783e-252	0.0205098	1	1	1.07857e-249	PVTT
Fatty acid elongation	1.28368e-243	0.0243104	1	1	2.07956e-241	PVTT
Metabolism of steroids	4.87886e-242	0.0163985	1	1	7.90376e-240	PVTT
Vitamin D calciferol metabolism	2.08751e-228	0.0501406	0.97	0.87	3.38177e-226	PVTT
Diseases of metabolism	5.6232e-197	0.00853709	1	1	9.10958e-195	PVTT
Glycosphingolipid metabolism	8.6407e-197	0.0149949	1	1	1.39979e-194	PVTT
Biosynthesis of unsaturated fatty acids	5.24961e-191	0.0224499	1	1	8.50438e-189	PVTT
Defects in cobalamin B12 metabolism	1.54011e-186	0.0397279	1	1	2.49497e-184	PVTT
Selenoamino acid metabolism	1.26205e-182	0.0075021	1	1	2.04453e-180	PVTT
Thiamine metabolism	2.33148e-179	0.0182569	1	1	3.777e-177	PVTT
Surfactant metabolism	8.30736e-179	0.0187253	0.039	0.013	1.34579e-176	PVTT
Diseases of carbohydrate metabolism	2.85895e-168	0.0164931	1	1	4.63151e-166	PVTT
Phenylalanine and tyrosine metabolism	3.30623e-156	0.0229249	0.943	0.952	5.3561e-154	PVTT
Valine, leucine and isoleucine degradation	3.03447e-154	0.011405	1	1	4.91583e-152	PVTT
Cobalamin CBL vitamin B12 transport and metabolism	9.56462e-153	0.0267387	0.996	0.998	1.54947e-150	PVTT
Regulation of lipid metabolism by pparalpha	1.20644e-150	0.0200132	1	1	1.95444e-148	PVTT
Glycosaminoglycan degradation	5.4466e-150	0.0170899	1	1	8.82349e-148	PVTT
Starch and sucrose metabolism	6.0773e-145	0.0156497	0.982	0.994	9.84523e-143	PVTT
Glyoxylate metabolism and glycine degradation	1.24564e-142	0.010273	1	1	2.01794e-140	PVTT
Terpenoid backbone biosynthesis	8.59624e-139	0.0182049	1	1	1.39259e-136	PVTT
Regulation of glycolysis by fructose 2 6 bisphosphate metabolism	2.85087e-137	0.021378	1	1	4.61841e-135	PVTT
Glycosphingolipid biosynthesis - globo and isoglobo series	1.89495e-127	0.030989	0.445	0.282	3.06982e-125	PVTT
Chrebp activates metabolic gene expression	2.39642e-126	0.0644838	0.906	0.954	3.8822e-124	PVTT
beta-Alanine metabolism	3.28447e-124	0.0097893	0.994	0.998	5.32085e-122	PVTT
Porphyrin and chlorophyll metabolism	8.33781e-123	0.00686633	0.587	0.406	1.35072e-120	PVTT
Metabolism of fat soluble vitamins	3.52485e-118	0.0171037	1	1	5.71025e-116	PVTT
Steroid biosynthesis	1.22944e-117	0.0297366	1	1	1.99169e-115	PVTT
One carbon pool by folate	7.61322e-116	0.0228896	1	1	1.23334e-113	PVTT
Vitamin B5 pantothenate metabolism	3.79343e-113	0.0220213	1	1	6.14536e-111	PVTT
Folate biosynthesis	1.06177e-112	0.0123817	1	1	1.72008e-110	PVTT
Defects in vitamin and cofactor metabolism	1.65795e-97	0.023156	1	1	2.68588e-95	PVTT
Metabolic disorders of biological oxidation enzymes	1.01799e-94	0.00633882	1	1	1.64914e-92	PVTT
Foxo mediated transcription of oxidative stress metabolic and neuronal genes	8.47591e-91	0.0152335	0.996	0.999	1.3731e-88	PVTT
Metabolism of angiotensinogen to angiotensins	2.10782e-86	0.0131304	1	1	3.41466e-84	PVTT
Phospholipid metabolism	6.53241e-83	0.00827927	1	1	1.05825e-80	PVTT
Triglyceride metabolism	2.49344e-80	0.00645092	1	1	4.03937e-78	PVTT
Glycogen metabolism	9.77634e-79	0.0099616	1	1	1.58377e-76	PVTT
Glycosphingolipid biosynthesis - ganglio series	5.09679e-75	0.011897	1	1	8.2568e-73	PVTT
Sialic acid metabolism	6.62685e-71	0.00741154	1	1	1.07355e-68	PVTT
Peroxisomal lipid metabolism	2.89889e-68	0.00753762	1	1	4.69621e-66	PVTT
Abacavir metabolism	3.65733e-65	0.0333735	1	1	5.92487e-63	PVTT
Integration of energy metabolism	3.14856e-56	0.00488604	1	1	5.10066e-54	PVTT
Alpha linolenic OMEGA3 and linoleic OMEGA6 acid metabolism	6.62049e-55	0.0113637	1	1	1.07252e-52	PVTT
Valine, leucine and isoleucine biosynthesis	4.56717e-51	0.0787667	0.585	0.336	7.39882e-49	PVTT
Lysine degradation	1.38426e-46	0.00731334	1	1	2.24251e-44	PVTT
Selenocompound metabolism	4.28099e-44	0.0109839	1	1	6.9352e-42	PVTT
Aspartate and asparagine metabolism	9.1743e-40	0.022774	0.647	0.727	1.48624e-37	PVTT
Metabolism of porphyrins	3.01828e-38	0.00538785	1	1	4.88961e-36	PVTT
Hyaluronan metabolism	1.03435e-33	0.00592744	1	1	1.67564e-31	PVTT
Glycerophospholipid metabolism	6.94251e-33	0.00468827	1	1	1.12469e-30	PVTT
Phenylalanine, tyrosine and tryptophan biosynthesis	3.41557e-28	0.0483147	0.545	0.365	5.53322e-26	PVTT
Fatty acid biosynthesis	6.78585e-19	0.0077983	0.593	0.452	1.09931e-16	PVTT
Vitamin B6 metabolism	2.29129e-18	0.0280021	0.75	0.854	3.71188e-16	PVTT
Metabolism of folate and pterines	4.83677e-18	0.00460376	1	1	7.83556e-16	PVTT
Glucagon signaling in metabolic regulation	2.29628e-17	0.00297258	1	1	3.71997e-15	PVTT
Keratan sulfate keratin metabolism	1.10341e-16	0.00457117	1	1	1.78753e-14	PVTT

## Sheet: S3
TableS3: Variation of metabolic pathway scores in non-tumor cells across different tissue origins.
Metabolism Pathway	dataset	p_val	avg_log2FC	pct.1	pct.2	p_val_adj	cluster
Lipoic acid metabolism	T	0	0.024125	1	1	0	Normal
Glycosaminoglycan biosynthesis - keratan sulfate	T	0	0.0206926	1	1	0	Normal
Mannose type O-glycan biosynthesis	T	0	0.0187436	1	1	0	Normal
Glycosphingolipid biosynthesis - lacto and neolacto series	T	0	0.0149211	1	0.999	0	Normal
Vitamin B1 thiamin metabolism	T	0	0.0108633	1	0.998	0	Normal
Selenoamino acid metabolism	T	7.13273e-301	0.0110318	1	1	1.1555e-298	Normal
Mucin type O-glycan biosynthesis	T	2.38476e-198	0.0109846	1	0.996	3.86331e-196	Normal
Glycosaminoglycan biosynthesis - chondroitin sulfate / dermatan sulfate	T	5.68735e-151	0.0107563	1	1	9.21351e-149	Normal
Other types of O-glycan biosynthesis	T	3.76737e-135	0.0105275	1	1	6.10315e-133	Normal
Class C3 metabotropic glutamate pheromone receptors	T	3.76119e-85	0.011514	0	0	6.09312e-83	Normal
Oxidative phosphorylation	T	0	0.0516829	1	1	0	Tumor
Metabolism of fat soluble vitamins	T	0	0.0461207	1	1	0	Tumor
Metabolism of polyamines	T	9.09262e-282	0.0449273	1	1	1.473e-279	Tumor
Sulfur amino acid metabolism	T	2.49201e-189	0.0354319	1	1	4.03706e-187	Tumor
Phenylalanine, tyrosine and tryptophan biosynthesis	T	3.26477e-178	0.0564128	0.242	0.131	5.28892e-176	Tumor
Vitamin D calciferol metabolism	T	1.89136e-138	0.0381119	0.839	0.756	3.064e-136	Tumor
Vitamin C ascorbate metabolism	T	1.57415e-105	0.0478533	0.986	0.99	2.55012e-103	Tumor
Phenylalanine and tyrosine metabolism	T	6.49552e-102	0.0461075	0.965	0.979	1.05227e-99	Tumor
Sulfur metabolism	T	2.4781e-48	0.0464017	0.718	0.768	4.01452e-46	Tumor
Valine, leucine and isoleucine biosynthesis	T	3.15227e-47	0.0385443	0.161	0.051	5.10668e-45	Tumor
Oxidative phosphorylation	T	2.02884e-234	0.120812	1	1	3.28673e-232	PVTT
Metabolism of polyamines	T	6.0084e-189	0.124026	1	1	9.73361e-187	PVTT
Sulfur amino acid metabolism	T	9.37736e-100	0.0820872	0.997	1	1.51913e-97	PVTT
Citrate cycle (TCA cycle)	T	9.06765e-98	0.0814742	1	1	1.46896e-95	PVTT
Vitamin C ascorbate metabolism	T	7.1805e-57	0.106715	0.943	0.99	1.16324e-54	PVTT
Creatine metabolism	T	5.67344e-51	0.133011	0.384	0.03	9.19097e-49	PVTT
Ubiquinone and other terpenoid-quinone biosynthesis	T	6.42724e-47	0.0792818	0.998	1	1.04121e-44	PVTT
Riboflavin metabolism	T	2.81767e-38	0.079548	1	1	4.56462e-36	PVTT
Sulfur metabolism	T	3.19177e-27	0.109771	0.701	0.756	5.17066e-25	PVTT
Valine, leucine and isoleucine biosynthesis	T	1.92885e-05	0.080128	0.327	0.075	0.00312473	PVTT
Lipoic acid metabolism	B	1.58852e-118	0.0220658	1	1	2.57341e-116	Normal
Glycosphingolipid biosynthesis - lacto and neolacto series	B	1.25406e-105	0.0179237	1	0.999	2.03158e-103	Normal
Mannose type O-glycan biosynthesis	B	4.29742e-104	0.020352	1	1	6.96183e-102	Normal
Neomycin, kanamycin and gentamicin biosynthesis	B	2.95289e-99	0.0156909	1	0.981	4.78369e-97	Normal
Selenoamino acid metabolism	B	1.01366e-97	0.0147616	1	1	1.64214e-95	Normal
Vitamin B1 thiamin metabolism	B	2.2599e-68	0.0158555	1	1	3.66104e-66	Normal
Class C3 metabotropic glutamate pheromone receptors	B	4.90467e-65	0.0111458	0	0	7.94557e-63	Normal
Mucin type O-glycan biosynthesis	B	2.28255e-41	0.010976	1	0.997	3.69773e-39	Normal
Linoleic acid metabolism	B	1.08475e-36	0.0125231	0.996	0.952	1.75729e-34	Normal
Glycosaminoglycan biosynthesis - keratan sulfate	B	1.86967e-18	0.012163	1	1	3.02886e-16	Normal
Metabolism of fat soluble vitamins	B	6.34427e-244	0.0644295	1	1	1.02777e-241	Tumor
Oxidative phosphorylation	B	2.36888e-131	0.069152	1	1	3.83759e-129	Tumor
Pyruvate metabolism	B	8.95711e-128	0.0456973	1	1	1.45105e-125	Tumor
Fructose metabolism	B	4.30461e-103	0.0765601	1	1	6.97347e-101	Tumor
Metabolism of angiotensinogen to angiotensins	B	1.12289e-99	0.0463517	1	1	1.81908e-97	Tumor
Citrate cycle (TCA cycle)	B	9.78172e-98	0.0472363	1	1	1.58464e-95	Tumor
Metabolism of polyamines	B	2.11576e-92	0.058962	1	1	3.42753e-90	Tumor
Vitamin C ascorbate metabolism	B	5.17938e-32	0.0511187	0.956	0.969	8.39059e-30	Tumor
Creatine metabolism	B	4.53355e-27	0.0452177	0.128	0.031	7.34436e-25	Tumor
Vitamin B6 metabolism	B	1.6789e-06	0.0500305	0.907	0.934	0.000271982	Tumor
Oxidative phosphorylation	B	2.30489e-09	0.0426606	1	1	3.73392e-07	PVTT
Sulfur metabolism	B	4.71069e-09	0.0572985	0.839	0.735	7.63132e-07	PVTT
Pyrimidine metabolism	B	1.01488e-07	0.0212412	1	1	1.6441e-05	PVTT
Phenylalanine metabolism	B	5.12294e-07	0.0231197	0.858	0.642	8.29917e-05	PVTT
TP53 regulates metabolic genes	B	5.01286e-06	0.0224399	1	1	0.000812084	PVTT
Metabolism of steroid hormones	B	4.26976e-05	0.0213867	0.239	0.13	0.00691701	PVTT
Metabolism of polyamines	B	0.00017606	0.0314443	1	1	0.0285218	PVTT
Glucose metabolism	B	0.00084843	0.0204923	1	1	0.137446	PVTT
Metabolism of cofactors	B	0.00483493	0.0201611	1	1	0.783258	PVTT
Ubiquinone and other terpenoid-quinone biosynthesis	B	0.00508524	0.0206026	1	1	0.823809	PVTT
Class C3 metabotropic glutamate pheromone receptors	Endothelial	6.85203e-106	0.0227763	0	0	1.11003e-103	Normal
Lipoic acid metabolism	Endothelial	1.8499e-97	0.0329685	1	1	2.99684e-95	Normal
Mannose type O-glycan biosynthesis	Endothelial	3.88728e-97	0.025264	1	1	6.2974e-95	Normal
Vitamin B2 riboflavin metabolism	Endothelial	1.39725e-96	0.0713458	0.99	0.933	2.26355e-94	Normal
Nicotinate metabolism	Endothelial	1.15262e-86	0.0220906	1	1	1.86725e-84	Normal
Selenocompound metabolism	Endothelial	1.39639e-68	0.0246378	1	1	2.26215e-66	Normal
Vitamin B1 thiamin metabolism	Endothelial	2.51172e-63	0.0205143	1	0.999	4.06898e-61	Normal
Hyaluronan metabolism	Endothelial	9.4254e-57	0.0386841	1	1	1.52691e-54	Normal
Ketone body metabolism	Endothelial	6.82653e-49	0.0209043	1	1	1.1059e-46	Normal
Riboflavin metabolism	Endothelial	3.42502e-36	0.0453405	0.999	0.995	5.54853e-34	Normal
Oxidative phosphorylation	Endothelial	2.61796e-147	0.0637358	1	1	4.24109e-145	Tumor
Metabolism of polyamines	Endothelial	5.56396e-128	0.0704283	1	1	9.01361e-126	Tumor
Ubiquinone and other terpenoid-quinone biosynthesis	Endothelial	6.54301e-117	0.0810621	0.999	0.999	1.05997e-114	Tumor
Pyruvate metabolism	Endothelial	5.718e-110	0.0408284	1	1	9.26315e-108	Tumor
Metabolism of nitric oxide NOS3 activation and regulation	Endothelial	4.19561e-60	0.0409434	1	1	6.79688e-58	Tumor
Vitamin C ascorbate metabolism	Endothelial	4.20479e-53	0.0629131	0.993	0.993	6.81175e-51	Tumor
Taurine and hypotaurine metabolism	Endothelial	2.29296e-49	0.0588702	0.005	0.001	3.7146e-47	Tumor
Glycosphingolipid biosynthesis - globo and isoglobo series	Endothelial	1.12501e-35	0.043563	0.427	0.253	1.82252e-33	Tumor
Phenylalanine and tyrosine metabolism	Endothelial	1.352e-27	0.0452288	0.819	0.817	2.19023e-25	Tumor
Sulfur metabolism	Endothelial	1.82507e-14	0.0413436	0.734	0.716	2.95662e-12	Tumor
Metabolism of nucleotides	Endothelial	6.026e-16	0.0414531	1	1	9.76213e-14	PVTT
Pyrimidine metabolism	Endothelial	4.32678e-15	0.0404766	1	1	7.00939e-13	PVTT
Glucose metabolism	Endothelial	1.39121e-13	0.0370447	1	1	2.25375e-11	PVTT
Oxidative phosphorylation	Endothelial	7.39448e-12	0.0601644	1	1	1.19791e-09	PVTT
TP53 regulates metabolic genes	Endothelial	3.0909e-11	0.0372907	1	1	5.00726e-09	PVTT
Metabolism of cofactors	Endothelial	1.02209e-09	0.0440076	1	1	1.65579e-07	PVTT
Metabolism of polyamines	Endothelial	2.63106e-09	0.063595	1	1	4.26232e-07	PVTT
Sulfur amino acid metabolism	Endothelial	2.71094e-07	0.0449143	0.987	0.989	4.39171e-05	PVTT
Creatine metabolism	Endothelial	8.02426e-06	0.0643527	0.218	0.056	0.00129993	PVTT
Sulfur metabolism	Endothelial	0.00214241	0.0507261	0.846	0.722	0.34707	PVTT
Lipoic acid metabolism	Myeloid	7.28131e-172	0.0151724	1	1	1.17957e-169	Normal
Glycosaminoglycan biosynthesis - heparan sulfate / heparin	Myeloid	6.6243e-154	0.0181851	0.742	0.566	1.07314e-151	Normal
Nicotinate metabolism	Myeloid	1.14092e-153	0.0132781	1	1	1.84829e-151	Normal
Mannose type O-glycan biosynthesis	Myeloid	4.96853e-140	0.0133779	1	1	8.04901e-138	Normal
Ketone body metabolism	Myeloid	2.72311e-87	0.010845	1	1	4.41144e-85	Normal
Mucin type O-glycan biosynthesis	Myeloid	3.26233e-87	0.010191	1	0.999	5.28497e-85	Normal
Glycosaminoglycan biosynthesis - keratan sulfate	Myeloid	3.7146e-74	0.0125051	1	1	6.01765e-72	Normal
Linoleic acid metabolism	Myeloid	5.25598e-64	0.00861955	0.987	0.958	8.51468e-62	Normal
Carnitine metabolism	Myeloid	1.07075e-63	0.00996962	1	1	1.73462e-61	Normal
Glucagon signaling in metabolic regulation	Myeloid	1.9307e-33	0.0093607	1	1	3.12773e-31	Normal
Metabolism of fat soluble vitamins	Myeloid	0	0.0397413	1	1	0	Tumor
Phenylalanine and tyrosine metabolism	Myeloid	2.06701e-214	0.0613798	0.942	0.888	3.34855e-212	Tumor
Creatine metabolism	Myeloid	5.39732e-188	0.0425214	0.212	0.087	8.74366e-186	Tumor
Valine, leucine and isoleucine biosynthesis	Myeloid	2.41033e-171	0.0993578	0.64	0.407	3.90474e-169	Tumor
Riboflavin metabolism	Myeloid	1.72306e-128	0.0453048	1	1	2.79136e-126	Tumor
Phenylalanine metabolism	Myeloid	3.37868e-126	0.0401936	0.74	0.657	5.47346e-124	Tumor
Vitamin D calciferol metabolism	Myeloid	2.35951e-101	0.0310169	0.963	0.933	3.82241e-99	Tumor
Phenylalanine, tyrosine and tryptophan biosynthesis	Myeloid	9.04205e-95	0.0631468	0.422	0.29	1.46481e-92	Tumor
Vitamin B2 riboflavin metabolism	Myeloid	1.49661e-78	0.0334958	0.998	0.997	2.42451e-76	Tumor
Vitamin C ascorbate metabolism	Myeloid	3.27815e-61	0.0323263	0.97	0.974	5.31061e-59	Tumor
Glycolysis / Gluconeogenesis	Myeloid	1.18435e-102	0.0267976	1	1	1.91864e-100	PVTT
Oxidative phosphorylation	Myeloid	1.93703e-91	0.0376874	1	1	3.13798e-89	PVTT
Metabolism of cofactors	Myeloid	2.08509e-82	0.0286312	1	1	3.37785e-80	PVTT
Vitamin C ascorbate metabolism	Myeloid	5.16727e-73	0.064771	0.99	0.97	8.37098e-71	PVTT
Phenylalanine metabolism	Myeloid	4.29287e-59	0.032239	0.884	0.681	6.95445e-57	PVTT
Metabolism of polyamines	Myeloid	2.85632e-51	0.0337819	1	1	4.62725e-49	PVTT
Sulfur metabolism	Myeloid	2.24189e-31	0.0414305	0.809	0.748	3.63186e-29	PVTT
Vitamin B6 metabolism	Myeloid	7.11138e-27	0.048647	0.773	0.748	1.15204e-24	PVTT
Valine, leucine and isoleucine biosynthesis	Myeloid	1.97817e-09	0.0500902	0.669	0.517	3.20464e-07	PVTT
Phenylalanine, tyrosine and tryptophan biosynthesis	Myeloid	1.17178e-05	0.0342041	0.473	0.348	0.00189828	PVTT
Metabolism of amine derived hormones	Fibroblast	1.08728e-28	0.0217524	0	0	1.76139e-26	Normal
Lipoic acid metabolism	Fibroblast	3.58629e-28	0.0237316	1	1	5.80979e-26	Normal
Mannose type O-glycan biosynthesis	Fibroblast	8.97303e-22	0.0162429	1	1	1.45363e-19	Normal
Synthesis and degradation of ketone bodies	Fibroblast	2.30105e-21	0.0212452	1	1	3.7277e-19	Normal
Ketone body metabolism	Fibroblast	1.38694e-20	0.0210444	1	1	2.24685e-18	Normal
Vitamin B1 thiamin metabolism	Fibroblast	4.81774e-20	0.0157989	0.998	1	7.80475e-18	Normal
Carnitine metabolism	Fibroblast	5.3121e-20	0.0182124	1	1	8.60561e-18	Normal
PKA mediated phosphorylation of key metabolic factors	Fibroblast	5.41455e-17	0.013947	1	0.999	8.77157e-15	Normal
Selenocompound metabolism	Fibroblast	1.3308e-11	0.0142648	1	1	2.1559e-09	Normal
Fructose metabolism	Fibroblast	5.88211e-09	0.0166529	1	1	9.52902e-07	Normal
Metabolism of fat soluble vitamins	Fibroblast	3.71414e-44	0.0343065	1	1	6.01691e-42	Tumor
Oxidative phosphorylation	Fibroblast	1.14058e-15	0.0303724	1	1	1.84774e-13	Tumor
Metabolism of nitric oxide NOS3 activation and regulation	Fibroblast	1.54889e-15	0.0268783	1	1	2.50919e-13	Tumor
Metabolism of angiotensinogen to angiotensins	Fibroblast	3.50883e-15	0.0212524	1	1	5.6843e-13	Tumor
Metabolism of xenobiotics by cytochrome P450	Fibroblast	5.13208e-14	0.0177483	0.418	0.273	8.31396e-12	Tumor
Citrate cycle (TCA cycle)	Fibroblast	2.66026e-13	0.0199235	1	1	4.30963e-11	Tumor
Metabolism of polyamines	Fibroblast	2.98693e-12	0.0277375	1	1	4.83883e-10	Tumor
Ubiquinone and other terpenoid-quinone biosynthesis	Fibroblast	1.13392e-07	0.0236974	1	0.997	1.83694e-05	Tumor
Vitamin C ascorbate metabolism	Fibroblast	1.47537e-07	0.0324324	0.984	0.977	2.3901e-05	Tumor
Vitamin D calciferol metabolism	Fibroblast	6.96451e-05	0.0196758	0.95	0.911	0.0112825	Tumor
Metabolism of ingested semet sec mesec into H2SE	Fibroblast	9.77372e-16	0.0453934	1	1	1.58334e-13	PVTT
Metabolism of steroid hormones	Fibroblast	1.25095e-14	0.0354228	0.405	0.17	2.02654e-12	PVTT
Metabolism of polyamines	Fibroblast	1.46276e-11	0.0467825	1	1	2.36967e-09	PVTT
Sulfur amino acid metabolism	Fibroblast	5.061e-11	0.0382058	1	0.991	8.19882e-09	PVTT
Ubiquinone and other terpenoid-quinone biosynthesis	Fibroblast	3.33308e-09	0.0407246	1	0.999	5.39958e-07	PVTT
Sulfur metabolism	Fibroblast	7.86522e-09	0.0645977	0.805	0.725	1.27417e-06	PVTT
Creatine metabolism	Fibroblast	2.67616e-07	0.0527496	0.347	0.142	4.33538e-05	PVTT
Taurine and hypotaurine metabolism	Fibroblast	1.53105e-05	0.0402603	0.021	0.013	0.0024803	PVTT
Valine, leucine and isoleucine biosynthesis	Fibroblast	2.84531e-05	0.0823773	0.5	0.266	0.0046094	PVTT
Riboflavin metabolism	Fibroblast	3.26275e-05	0.0350757	1	0.995	0.00528566	PVTT

## Sheet: S4
TableS4: Differences in metabolic pathway scores between different fibroblast cell metabolic clusters.
Metabolism Pathway	p_val	avg_log2FC	pct.1	pct.2	p_val_adj	cluster
Metabolism of RNA	5.00726e-88	0.0272206	1	1	8.11176e-86	0
TP53 regulates metabolic genes	3.48883e-75	0.0346538	1	1	5.6519e-73	0
Metabolism of polyamines	6.08675e-73	0.0617338	1	1	9.86053e-71	0
Oxidative phosphorylation	3.4126e-67	0.0552167	1	1	5.52841e-65	0
Metabolism of carbohydrates	8.53949e-63	0.0105876	1	1	1.3834e-60	0
Metabolism of amino acids and derivatives	4.95371e-58	0.0163153	1	1	8.02501e-56	0
Pyruvate metabolism and citric acid TCA cycle	7.34581e-57	0.0311039	1	1	1.19002e-54	0
Pyrimidine metabolism	2.66737e-54	0.0188905	1	1	4.32114e-52	0
Selenoamino acid metabolism	2.04555e-52	0.0159358	1	1	3.3138e-50	0
Purine metabolism	5.62838e-49	0.0127659	1	1	9.11797e-47	0
Glucose metabolism	1.26407e-45	0.0177195	1	1	2.0478e-43	0
Metabolism of lipids	2.02994e-44	0.00505607	1	1	3.2885e-42	0
Sphingolipid metabolism	3.23873e-42	0.0147994	1	1	5.24674e-40	0
Pyruvate metabolism	4.0992e-41	0.0245863	1	1	6.64071e-39	0
Metabolism of nitric oxide NOS3 activation and regulation	3.68508e-40	0.0390768	1	1	5.96982e-38	0
Glycolysis / Gluconeogenesis	1.06973e-39	0.0213899	1	1	1.73296e-37	0
Citrate cycle (TCA cycle)	2.85591e-37	0.028635	1	1	4.62657e-35	0
Metabolism of nucleotides	5.09551e-37	0.0132248	1	1	8.25473e-35	0
Diseases associated with glycosaminoglycan metabolism	4.075e-35	0.0224914	1	1	6.60151e-33	0
Glycosphingolipid metabolism	7.05545e-34	0.0174977	1	1	1.14298e-31	0
Valine, leucine and isoleucine biosynthesis	8.79746e-32	0.0038428	0.334	0.247	1.42519e-29	0
Glycosphingolipid biosynthesis - globo and isoglobo series	5.1506e-30	0.0379062	0.406	0.234	8.34397e-28	0
Chondroitin sulfate dermatan sulfate metabolism	7.42482e-29	0.0146991	1	1	1.20282e-26	0
Keratan sulfate keratin metabolism	1.58891e-28	0.0192903	1	1	2.57403e-26	0
Integration of energy metabolism	7.09758e-28	0.0111771	1	1	1.14981e-25	0
Glucagon signaling in metabolic regulation	7.80086e-28	0.0194714	1	1	1.26374e-25	0
Hyaluronan metabolism	2.13263e-27	0.0223786	1	1	3.45486e-25	0
Glycosaminoglycan metabolism	1.01853e-26	0.0106847	1	1	1.65001e-24	0
Regulation of lipid metabolism by pparalpha	1.60535e-25	0.010112	1	1	2.60067e-23	0
Glycosphingolipid biosynthesis - ganglio series	8.89475e-22	0.0191136	1	1	1.44095e-19	0
Glycosaminoglycan degradation	5.76518e-21	0.0188054	1	1	9.3396e-19	0
Glutathione metabolism	9.5866e-21	0.0112839	1	1	1.55303e-18	0
Pentose phosphate pathway	2.85412e-20	0.0164975	1	1	4.62367e-18	0
Peptide hormone metabolism	6.02819e-19	0.00910838	1	1	9.76567e-17	0
N-Glycan biosynthesis	7.47596e-19	0.0116523	1	1	1.2111e-16	0
Propanoate metabolism	1.59819e-17	0.014317	1	1	2.58907e-15	0
Amino sugar and nucleotide sugar metabolism	1.6188e-17	0.00959101	1	1	2.62245e-15	0
Vitamin C ascorbate metabolism	7.84317e-17	0.0499347	0.979	0.985	1.27059e-14	0
Cysteine and methionine metabolism	2.42618e-16	0.00790004	1	1	3.93041e-14	0
Regulation of glycolysis by fructose 2 6 bisphosphate metabolism	1.64891e-15	0.0224314	1	1	2.67124e-13	0
Arginine and proline metabolism	1.90816e-15	0.00941395	1	1	3.09122e-13	0
Pp2a mediated dephosphorylation of key metabolic factors	3.43965e-15	0.0330633	1	1	5.57223e-13	0
Phospholipid metabolism	9.67322e-15	0.00432893	1	1	1.56706e-12	0
Other glycan degradation	1.41148e-13	0.0142998	1	1	2.28659e-11	0
Diseases of metabolism	2.14556e-13	0.00401792	1	1	3.47581e-11	0
Glycogen metabolism	2.6397e-12	0.0105134	1	1	4.27632e-10	0
Drug metabolism - other enzymes	3.33811e-12	0.00405426	1	1	5.40773e-10	0
Metabolism of angiotensinogen to angiotensins	3.40429e-12	0.0141763	1	1	5.51495e-10	0
Heparan sulfate heparin hs gag metabolism	3.60376e-12	0.00801684	1	1	5.83809e-10	0
Fructose and mannose metabolism	2.51503e-10	0.00856505	1	1	4.07435e-08	0
Vitamin D calciferol metabolism	6.00812e-10	0.0323531	0.98	0.905	9.73316e-08	0
Foxo mediated transcription of oxidative stress metabolic and neuronal genes	1.50853e-09	0.00915529	0.995	1	2.44381e-07	0
Diseases of carbohydrate metabolism	3.3277e-09	0.00761082	1	1	5.39087e-07	0
Metabolism of steroid hormones	4.94945e-09	0.0082288	0.204	0.179	8.01811e-07	0
Fatty acid elongation	2.11807e-08	0.00800975	1	1	3.43127e-06	0
Metabolism of cofactors	3.62696e-08	0.0104804	1	1	5.87568e-06	0
Glyoxylate and dicarboxylate metabolism	8.85051e-08	0.00673041	1	1	1.43378e-05	0
Galactose metabolism	1.34564e-07	0.00744369	1	1	2.17994e-05	0
Metabolism of vitamins and cofactors	1.49346e-07	0.00202719	1	1	2.41941e-05	0
Sialic acid metabolism	1.57718e-07	0.00761934	1	1	2.55503e-05	0
Riboflavin metabolism	1.08913e-06	0.021798	0.995	0.996	0.000176438	0
Ubiquinone and other terpenoid-quinone biosynthesis	1.85063e-06	0.0152594	0.998	1	0.000299803	0
Starch and sucrose metabolism	1.94584e-06	0.00680158	0.971	0.995	0.000315227	0
Ether lipid metabolism	3.13697e-06	0.00560578	1	1	0.00050819	0
Glutamate and glutamine metabolism	6.29122e-06	0.0112082	1	1	0.00101918	0
beta-Alanine metabolism	6.3435e-06	0.00418455	0.986	0.994	0.00102765	0
Sulfur amino acid metabolism	7.241e-06	0.00386266	0.986	0.997	0.00117304	0
Triglyceride metabolism	1.13477e-05	0.00629674	1	1	0.00183832	0
Glycosylphosphatidylinositol (GPI)-anchor biosynthesis	1.34081e-05	0.00847723	1	1	0.00217212	0
Fatty acid metabolism	2.53537e-05	0.000521981	1	1	0.0041073	0
Metabolism of fat soluble vitamins	3.76606e-05	0.00606278	1	1	0.00610102	0
Tyrosine metabolism	5.42938e-05	0.00171287	0.843	0.705	0.0087956	0
Inositol phosphate metabolism	0.000158262	0.00481058	1	1	0.0256384	0
Phenylalanine metabolism	0.000571888	0.00195593	0.816	0.75	0.0926459	0
Vitamin B2 riboflavin metabolism	0.000789587	0.00571804	0.948	0.972	0.127913	0
Biosynthesis of unsaturated fatty acids	0.00194792	0.00312185	1	1	0.315563	0
PI metabolism	0.00264656	0.00292866	1	1	0.428743	0
Metabolism of ingested semet sec mesec into H2SE	0.00325406	0.0111797	1	0.999	0.527158	0
Arachidonic acid metabolism	0.00424315	0.00171734	1	1	0.687391	0
Sulfur metabolism	0.00775517	0.0132987	0.756	0.711	1	0
D-Arginine and D-ornithine metabolism	1.79651e-263	0.0231046	0.002	0.024	2.91035e-261	1
Defective csf2rb causes pulmonary surfactant metabolism dysfunction 5 smdp5	8.90254e-244	0.0276298	0.005	0.006	1.44221e-241	1
Class C3 metabotropic glutamate pheromone receptors	4.53565e-236	0.0366198	0	0	7.34776e-234	1
Diseases associated with surfactant metabolism	2.32129e-214	0.0217354	0	0.001	3.76049e-212	1
Lipoic acid metabolism	5.5883e-166	0.0498305	1	1	9.05305e-164	1
Caffeine metabolism	4.72592e-162	0.00959486	0.009	0.061	7.65598e-160	1
Metabolism of amine derived hormones	7.22338e-149	0.0253972	0	0	1.17019e-146	1
Vitamin B1 thiamin metabolism	6.87385e-107	0.03371	1	0.999	1.11356e-104	1
Mannose type O-glycan biosynthesis	4.10027e-99	0.03049	1	1	6.64243e-97	1
Biotin metabolism	4.39198e-98	0.0233166	1	0.999	7.11501e-96	1
Neomycin, kanamycin and gentamicin biosynthesis	6.85256e-62	0.0186327	1	0.952	1.11011e-59	1
PKA mediated phosphorylation of key metabolic factors	4.08234e-59	0.00856695	1	0.999	6.61339e-57	1
Carnitine metabolism	2.43732e-47	0.0219974	1	1	3.94845e-45	1
Mucin type O-glycan biosynthesis	5.30017e-43	0.0170328	1	0.997	8.58628e-41	1
Glycosphingolipid biosynthesis - lacto and neolacto series	1.45729e-41	0.0166346	1	0.998	2.3608e-39	1
Linoleic acid metabolism	2.04066e-36	0.0169775	1	0.897	3.30586e-34	1
Defects in biotin btn metabolism	1.00055e-32	0.0135764	1	0.996	1.6209e-30	1
Ketone body metabolism	6.19072e-28	0.0218471	1	1	1.0029e-25	1
Synthesis and degradation of ketone bodies	9.22875e-28	0.0213312	1	1	1.49506e-25	1
Retinol metabolism	1.56671e-26	0.00899133	0.037	0.118	2.53807e-24	1
Thiamine metabolism	6.71868e-26	0.0161506	1	1	1.08843e-23	1
alpha-Linolenic acid metabolism	1.19318e-23	0.0139947	1	0.997	1.93295e-21	1
Linoleic acid LA metabolism	2.7695e-17	0.0143925	1	1	4.48659e-15	1
Selenocompound metabolism	1.28673e-13	0.0108897	1	1	2.0845e-11	1
Nicotinate metabolism	1.53021e-09	0.00824127	1	1	2.47894e-07	1
Biotin transport and metabolism	2.3425e-09	0.00720229	1	1	3.79485e-07	1
Fatty acid biosynthesis	4.00422e-09	0.00286901	0.263	0.32	6.48684e-07	1
Primary bile acid biosynthesis	2.65792e-08	0.00366599	1	1	4.30584e-06	1
Glycosaminoglycan biosynthesis - heparan sulfate / heparin	3.30075e-08	0.00487386	0.77	0.562	5.34721e-06	1
Aspartate and asparagine metabolism	6.54734e-08	0.000909612	0.606	0.474	1.06067e-05	1
Glycosaminoglycan biosynthesis - keratan sulfate	1.00305e-07	0.00798076	1	1	1.62495e-05	1
Other types of O-glycan biosynthesis	5.53561e-05	0.00396777	1	1	0.00896768	1
Nitrogen metabolism	0.000764268	0.0036225	1	0.988	0.123811	1
Metabolism of xenobiotics by cytochrome P450	6.2625e-141	0.0953739	0.982	0.293	1.01453e-138	2
Drug metabolism - cytochrome P450	1.35023e-136	0.0770959	1	0.979	2.18737e-134	2
Metabolism of fat soluble vitamins	9.96339e-106	0.0762747	1	1	1.61407e-103	2
Steroid hormone biosynthesis	7.11682e-101	0.0647134	0.44	0.004	1.15292e-98	2
Retinol metabolism	1.51687e-100	0.0605403	0.542	0.024	2.45732e-98	2
Phenylalanine and tyrosine metabolism	3.18786e-97	0.162976	0.978	0.804	5.16433e-95	2
Drug metabolism - other enzymes	8.76428e-97	0.0673473	1	1	1.41981e-94	2
Tyrosine metabolism	3.01354e-92	0.0863658	0.989	0.736	4.88194e-90	2
Pentose and glucuronate interconversions	3.21888e-86	0.0610687	0.256	0.007	5.21458e-84	2
Bile acid and bile salt metabolism	1.00594e-83	0.0585618	1	1	1.62962e-81	2
Metabolism of steroids	2.05431e-83	0.0413945	1	1	3.32799e-81	2
Metabolism of vitamins and cofactors	4.14576e-81	0.0334109	1	1	6.71614e-79	2
Fatty acid degradation	1.34783e-78	0.0536777	1	1	2.18349e-76	2
Phenylalanine metabolism	4.04514e-74	0.103791	0.963	0.754	6.55312e-72	2
Metabolism of porphyrins	1.34415e-71	0.0664395	1	1	2.17752e-69	2
Glycine, serine and threonine metabolism	1.16157e-67	0.0569341	1	1	1.88174e-65	2
Primary bile acid biosynthesis	1.15044e-63	0.064067	1	1	1.86371e-61	2
Metabolism of lipids	9.81723e-63	0.0209827	1	1	1.59039e-60	2
Metabolism of amino acids and derivatives	1.36453e-59	0.0311641	1	1	2.21055e-57	2
Folate biosynthesis	2.66601e-56	0.0648683	1	1	4.31894e-54	2
Fatty acid metabolism	1.52373e-55	0.0250717	1	1	2.46844e-53	2
Glycolysis / Gluconeogenesis	2.03394e-55	0.0531546	1	1	3.29499e-53	2
Diseases of carbohydrate metabolism	2.67869e-54	0.0437525	1	1	4.33947e-52	2
Cysteine and methionine metabolism	6.21957e-51	0.0508754	1	1	1.00757e-48	2
Histidine metabolism	1.18432e-50	0.0596711	0.963	0.903	1.9186e-48	2
Porphyrin and chlorophyll metabolism	3.23166e-50	0.0473961	0.593	0.167	5.2353e-48	2
Ascorbate and aldarate metabolism	1.9655e-49	0.0560416	0.022	0	3.18411e-47	2
Glutathione metabolism	1.19693e-47	0.0364723	1	1	1.93902e-45	2
Fructose metabolism	6.74533e-47	0.0922836	1	1	1.09274e-44	2
Sulfur amino acid metabolism	2.39407e-44	0.070774	0.996	0.991	3.87839e-42	2
Glyoxylate and dicarboxylate metabolism	5.56415e-44	0.0566787	1	1	9.01392e-42	2
Linoleic acid metabolism	1.57352e-43	0.037588	0.971	0.93	2.5491e-41	2
Glyoxylate metabolism and glycine degradation	3.40939e-43	0.0419794	1	1	5.52321e-41	2
Arachidonic acid metabolism	1.96151e-42	0.0327992	1	1	3.17764e-40	2
Metabolism of angiotensinogen to angiotensins	1.70058e-41	0.0529272	1	1	2.75494e-39	2
beta-Alanine metabolism	3.88925e-41	0.0492632	1	0.989	6.30058e-39	2
Oxidative phosphorylation	2.56686e-38	0.0584162	1	1	4.15832e-36	2
Ubiquinone and other terpenoid-quinone biosynthesis	8.84576e-36	0.0806207	1	0.999	1.43301e-33	2
Pyruvate metabolism	1.01824e-35	0.0426668	1	1	1.64954e-33	2
Steroid biosynthesis	2.55967e-35	0.0484152	1	1	4.14666e-33	2
Vitamin C ascorbate metabolism	2.61558e-35	0.0976217	0.993	0.981	4.23724e-33	2
Butanoate metabolism	3.15659e-35	0.0369966	1	1	5.11367e-33	2
Citrate cycle (TCA cycle)	1.55445e-32	0.0521775	1	1	2.51822e-30	2
Peptide hormone metabolism	3.18374e-32	0.0211215	1	1	5.15766e-30	2
Tryptophan metabolism	7.66396e-32	0.0303566	1	1	1.24156e-29	2
Arginine biosynthesis	1.67324e-31	0.0397986	1	1	2.71065e-29	2
Arginine and proline metabolism	1.8618e-30	0.0341653	1	1	3.01611e-28	2
Metabolic disorders of biological oxidation enzymes	7.8851e-30	0.0319684	1	0.999	1.27739e-27	2
Glucose metabolism	3.82265e-29	0.030598	1	1	6.19268e-27	2
Valine, leucine and isoleucine degradation	1.02524e-27	0.0266629	1	1	1.66088e-25	2
Pentose phosphate pathway	1.75732e-27	0.0399201	1	1	2.84685e-25	2
Phenylalanine, tyrosine and tryptophan biosynthesis	1.07862e-26	0.166533	0.505	0.158	1.74736e-24	2
Vitamin D calciferol metabolism	1.5339e-26	0.0616513	0.989	0.932	2.48492e-24	2
Metabolism of RNA	1.95779e-26	0.025738	1	1	3.17162e-24	2
Metabolism of polyamines	2.64614e-26	0.0565542	1	1	4.28675e-24	2
Abacavir transport and metabolism	5.03643e-26	0.0443954	1	1	8.15901e-24	2
Abacavir metabolism	1.22753e-25	0.0735004	1	1	1.98859e-23	2
Nitrogen metabolism	1.24214e-25	0.0308076	1	0.992	2.01226e-23	2
Biosynthesis of unsaturated fatty acids	1.60919e-25	0.0360346	1	1	2.60689e-23	2
Fructose and mannose metabolism	4.64682e-25	0.0315186	1	1	7.52785e-23	2
Propanoate metabolism	4.90037e-25	0.0331081	1	1	7.9386e-23	2
Integration of energy metabolism	1.13176e-23	0.0182591	1	1	1.83345e-21	2
Creatine metabolism	3.15855e-23	0.0643168	0.363	0.131	5.11685e-21	2
TP53 regulates metabolic genes	3.30368e-23	0.029592	1	1	5.35196e-21	2
Metabolism of nucleotides	4.01819e-23	0.0234983	1	1	6.50947e-21	2
Metabolism of water soluble vitamins and cofactors	7.12628e-23	0.0160247	1	1	1.15446e-20	2
Sulfur metabolism	1.15283e-22	0.0897976	0.894	0.709	1.86759e-20	2
Regulation of lipid metabolism by pparalpha	7.50326e-22	0.0201546	1	1	1.21553e-19	2
Pyruvate metabolism and citric acid TCA cycle	2.86606e-21	0.0322024	1	1	4.64302e-19	2
Metabolism of steroid hormones	3.76767e-21	0.0351418	0.381	0.164	6.10363e-19	2
Pyrimidine metabolism	4.39248e-21	0.0237774	1	1	7.11582e-19	2
Triglyceride metabolism	4.03549e-20	0.023476	1	1	6.5375e-18	2
Metabolism of carbohydrates	8.64985e-20	0.0116146	1	1	1.40128e-17	2
Galactose metabolism	1.19424e-18	0.0304869	1	1	1.93466e-16	2
Purine metabolism	1.67818e-18	0.0148303	1	1	2.71865e-16	2
Lysine degradation	4.1283e-18	0.0173306	1	1	6.68785e-16	2
Alanine, aspartate and glutamate metabolism	1.96684e-17	0.020029	1	1	3.18629e-15	2
One carbon pool by folate	2.16658e-16	0.0345922	1	1	3.50986e-14	2
Glycerolipid metabolism	2.39727e-15	0.0161713	1	1	3.88358e-13	2
Foxo mediated transcription of oxidative stress metabolic and neuronal genes	2.68899e-14	0.0281649	1	0.997	4.35616e-12	2
D-Arginine and D-ornithine metabolism	9.46318e-14	0.0465441	0.084	0.006	1.53304e-11	2
Metabolism of nitric oxide NOS3 activation and regulation	1.13594e-13	0.0330618	1	1	1.84023e-11	2
Peroxisomal lipid metabolism	1.55116e-13	0.025059	1	1	2.51288e-11	2
Pp2a mediated dephosphorylation of key metabolic factors	1.71672e-12	0.0481633	1	1	2.78108e-10	2
Selenoamino acid metabolism	3.08581e-12	0.0100032	1	1	4.99901e-10	2
Riboflavin metabolism	1.2756e-11	0.0489755	0.985	0.997	2.06647e-09	2
Diseases of metabolism	6.53852e-10	0.00761768	1	1	1.05924e-07	2
Fatty acid elongation	1.9056e-09	0.0163217	1	1	3.08707e-07	2
Nicotinate and nicotinamide metabolism	3.83461e-09	0.0167936	1	1	6.21207e-07	2
Glucagon signaling in metabolic regulation	3.98148e-09	0.0161919	1	1	6.44999e-07	2
Vitamin B5 pantothenate metabolism	7.71108e-09	0.0229768	1	1	1.24919e-06	2
Alpha linolenic OMEGA3 and linoleic OMEGA6 acid metabolism	6.72708e-08	0.0215766	1	1	1.08979e-05	2
Starch and sucrose metabolism	1.65037e-07	0.0142785	0.993	0.983	2.6736e-05	2
Pantothenate and CoA biosynthesis	2.45639e-07	0.0241747	0.989	0.99	3.97934e-05	2
Metabolism of cofactors	7.5167e-07	0.0157508	1	1	0.000121771	2
Taurine and hypotaurine metabolism	1.05546e-06	0.0456288	0.029	0.011	0.000170985	2
Regulation of glycolysis by fructose 2 6 bisphosphate metabolism	1.68354e-06	0.0207848	1	1	0.000272734	2
Fatty acid biosynthesis	5.87927e-06	0.0236194	0.458	0.276	0.000952442	2
N-Glycan biosynthesis	1.85549e-05	0.0091174	1	1	0.0030059	2
Chrebp activates metabolic gene expression	5.801e-05	0.0411088	0.813	0.84	0.00939762	2
Metabolism of folate and pterines	8.63556e-05	0.019767	1	1	0.0139896	2
Phospholipid metabolism	9.04272e-05	0.00443115	1	1	0.0146492	2
Defects in vitamin and cofactor metabolism	0.000278697	0.0143928	1	1	0.045149	2
Glycerophospholipid metabolism	0.000309224	0.00710979	1	1	0.0500944	2
D-Glutamine and D-glutamate metabolism	0.000314854	0.0274428	1	1	0.0510063	2
Phosphonate and phosphinate metabolism	0.000321207	0.0441798	0.864	0.916	0.0520355	2
Glycogen metabolism	0.000670915	0.00813671	1	1	0.108688	2
Glutamate and glutamine metabolism	0.000782742	0.0122986	1	1	0.126804	2
Defects in cobalamin B12 metabolism	0.00195984	0.0174178	1	1	0.317494	2
Glycosphingolipid biosynthesis - globo and isoglobo series	0.00216942	0.0179212	0.403	0.3	0.351446	2
Terpenoid backbone biosynthesis	0.0026764	0.00794968	1	1	0.433577	2
Amino sugar and nucleotide sugar metabolism	0.00332979	0.00808439	1	1	0.539427	2
Inositol phosphate metabolism	0.00412011	0.00314619	1	1	0.667458	2
Sphingolipid metabolism	0.00667011	0.00515857	1	1	1	2
Metabolism of RNA	8.51696e-62	0.0809028	1	1	1.37975e-59	3
Metabolism of polyamines	9.1654e-57	0.139011	1	1	1.48479e-54	3
Metabolism of lipids	5.41387e-56	0.0345031	1	1	8.77047e-54	3
TP53 regulates metabolic genes	4.24257e-55	0.0763144	1	1	6.87296e-53	3
Metabolism of amino acids and derivatives	1.21906e-53	0.048031	1	1	1.97488e-51	3
Pyrimidine metabolism	4.17689e-53	0.078316	1	1	6.76657e-51	3
Metabolism of carbohydrates	2.32386e-52	0.0434825	1	1	3.76465e-50	3
Glucose metabolism	1.67466e-51	0.077823	1	1	2.71295e-49	3
Oxidative phosphorylation	4.06894e-51	0.097778	1	1	6.59169e-49	3
Metabolism of nucleotides	5.39093e-51	0.0728942	1	1	8.73331e-49	3
Purine metabolism	1.91695e-50	0.0495817	1	1	3.10547e-48	3
Pyruvate metabolism	2.80598e-49	0.0776504	1	1	4.54569e-47	3
Pyruvate metabolism and citric acid TCA cycle	3.72335e-49	0.0838925	1	1	6.03182e-47	3
Sphingolipid metabolism	4.95953e-46	0.0544395	1	1	8.03444e-44	3
Metabolism of vitamins and cofactors	3.65392e-42	0.0384966	1	1	5.91934e-40	3
Citrate cycle (TCA cycle)	1.08647e-41	0.0997444	1	1	1.76008e-39	3
Cysteine and methionine metabolism	1.61268e-40	0.0709736	1	1	2.61254e-38	3
Metabolism of steroid hormones	8.02947e-39	0.0814006	0.741	0.161	1.30077e-36	3
Arginine and proline metabolism	8.22473e-39	0.0793556	1	1	1.33241e-36	3
Glycolysis / Gluconeogenesis	1.1327e-38	0.0706545	1	1	1.83497e-36	3
Metabolism of water soluble vitamins and cofactors	1.27184e-38	0.0354149	1	1	2.06039e-36	3
Metabolism of steroids	3.38788e-38	0.0362602	1	1	5.48836e-36	3
Galactose metabolism	3.83916e-38	0.0772351	1	1	6.21943e-36	3
Sulfur amino acid metabolism	4.06528e-36	0.0969014	1	0.991	6.58575e-34	3
Diseases of metabolism	2.09723e-35	0.0312987	1	1	3.39752e-33	3
Pentose phosphate pathway	5.006e-35	0.0722344	1	1	8.10972e-33	3
Regulation of lipid metabolism by pparalpha	8.0408e-35	0.0474574	1	1	1.30261e-32	3
Selenoamino acid metabolism	1.36734e-34	0.0204811	1	1	2.21509e-32	3
Sulfur metabolism	1.40923e-34	0.168553	0.982	0.718	2.28295e-32	3
N-Glycan biosynthesis	2.86971e-34	0.0488266	1	1	4.64892e-32	3
Drug metabolism - other enzymes	4.85853e-34	0.0528646	1	1	7.87081e-32	3
Peptide hormone metabolism	6.5531e-32	0.034372	1	1	1.0616e-29	3
Glyoxylate and dicarboxylate metabolism	1.05744e-31	0.0649589	1	1	1.71305e-29	3
Amino sugar and nucleotide sugar metabolism	1.1512e-30	0.0489103	1	1	1.86495e-28	3
Glutathione metabolism	3.46178e-30	0.0527929	1	1	5.60808e-28	3
Phospholipid metabolism	7.95513e-30	0.028491	1	1	1.28873e-27	3
Fatty acid metabolism	3.83997e-29	0.0257892	1	1	6.22075e-27	3
Vitamin C ascorbate metabolism	5.72633e-29	0.129487	1	0.981	9.27665e-27	3
Glycosaminoglycan degradation	2.73106e-28	0.061779	1	1	4.42432e-26	3
Glycosphingolipid metabolism	4.9756e-28	0.0436406	1	1	8.06048e-26	3
beta-Alanine metabolism	1.3731e-27	0.0509397	0.991	0.99	2.22442e-25	3
Propanoate metabolism	3.00652e-27	0.0504155	1	1	4.87056e-25	3
Glycosphingolipid biosynthesis - globo and isoglobo series	3.19226e-27	0.109352	0.768	0.288	5.17146e-25	3
Diseases of carbohydrate metabolism	5.89084e-26	0.0471927	1	1	9.54316e-24	3
Ubiquinone and other terpenoid-quinone biosynthesis	8.45634e-26	0.0944406	1	0.999	1.36993e-23	3
Metabolism of cofactors	7.56335e-25	0.0605411	1	1	1.22526e-22	3
Glycosaminoglycan metabolism	1.48859e-24	0.030382	1	1	2.41151e-22	3
Fructose and mannose metabolism	1.49094e-24	0.0493889	1	1	2.41532e-22	3
Surfactant metabolism	1.96719e-24	0.0496199	0.107	0.014	3.18685e-22	3
Diseases associated with glycosaminoglycan metabolism	5.16119e-24	0.0541019	1	1	8.36112e-22	3
Fatty acid elongation	8.92097e-24	0.0403497	1	1	1.4452e-21	3
Foxo mediated transcription of oxidative stress metabolic and neuronal genes	1.27754e-23	0.0540804	1	0.998	2.06961e-21	3
Metabolism of nitric oxide NOS3 activation and regulation	2.01949e-23	0.0727275	1	1	3.27158e-21	3
Riboflavin metabolism	5.81438e-23	0.107049	0.991	0.996	9.41929e-21	3
Defects in cobalamin B12 metabolism	2.92992e-22	0.07043	1	1	4.74646e-20	3
Glutamate and glutamine metabolism	3.32242e-22	0.0690889	1	1	5.38232e-20	3
Glycerophospholipid metabolism	1.31808e-21	0.0260572	1	1	2.13528e-19	3
Ether lipid metabolism	3.67849e-21	0.0324808	1	1	5.95915e-19	3
Chondroitin sulfate dermatan sulfate metabolism	5.33115e-21	0.0373064	1	1	8.63646e-19	3
Glycosylphosphatidylinositol (GPI)-anchor biosynthesis	6.41899e-21	0.0522533	1	1	1.03988e-18	3
Hyaluronan metabolism	2.37385e-20	0.0506538	1	1	3.84564e-18	3
Other glycan degradation	1.01817e-19	0.0457467	1	1	1.64943e-17	3
Defects in vitamin and cofactor metabolism	3.18171e-18	0.0462193	1	1	5.15436e-16	3
Chrebp activates metabolic gene expression	4.78649e-18	0.095722	0.902	0.833	7.75411e-16	3
Folate biosynthesis	5.6355e-18	0.0447042	1	1	9.12952e-16	3
Lysine degradation	1.83071e-17	0.0268196	1	1	2.96575e-15	3
Keratan sulfate keratin metabolism	4.40016e-17	0.0360504	1	1	7.12826e-15	3
Valine, leucine and isoleucine degradation	5.40991e-17	0.0302245	1	1	8.76405e-15	3
Cobalamin CBL vitamin B12 transport and metabolism	5.5521e-17	0.0479011	1	0.985	8.99441e-15	3
Porphyrin and chlorophyll metabolism	6.46091e-17	0.0340433	0.545	0.203	1.04667e-14	3
Metabolism of angiotensinogen to angiotensins	2.15633e-16	0.0432862	1	1	3.49326e-14	3
Heparan sulfate heparin hs gag metabolism	2.59273e-16	0.0252856	1	1	4.20021e-14	3
Integration of energy metabolism	2.86964e-16	0.0301327	1	1	4.64881e-14	3
Glycosphingolipid biosynthesis - ganglio series	4.03223e-16	0.0449678	1	1	6.53221e-14	3
Metabolism of fat soluble vitamins	1.24775e-15	0.0358712	1	1	2.02136e-13	3
Starch and sucrose metabolism	8.44407e-15	0.0360032	0.991	0.984	1.36794e-12	3
Fatty acid degradation	1.29004e-14	0.0259702	1	1	2.08986e-12	3
Metabolism of folate and pterines	4.78884e-14	0.0409133	1	1	7.75792e-12	3
Vitamin D calciferol metabolism	6.12085e-14	0.0647879	1	0.936	9.91577e-12	3
Pp2a mediated dephosphorylation of key metabolic factors	2.63644e-13	0.0658687	1	1	4.27104e-11	3
One carbon pool by folate	3.72123e-13	0.0446859	1	1	6.0284e-11	3
Metabolism of ingested semet sec mesec into H2SE	3.96869e-13	0.0497788	0.991	1	6.42928e-11	3
Phenylalanine metabolism	4.91603e-13	0.0462399	0.955	0.77	7.96397e-11	3
Biosynthesis of unsaturated fatty acids	1.07167e-12	0.0337035	1	1	1.73611e-10	3
Glycine, serine and threonine metabolism	1.15168e-12	0.0328928	1	1	1.86572e-10	3
Glycosaminoglycan biosynthesis - chondroitin sulfate / dermatan sulfate	2.67682e-12	0.0392627	1	1	4.33645e-10	3
Creatine metabolism	7.53749e-12	0.0776258	0.384	0.148	1.22107e-09	3
Vitamin B2 riboflavin metabolism	1.77233e-11	0.0627554	0.929	0.963	2.87118e-09	3
Sialic acid metabolism	2.11096e-11	0.0230922	1	1	3.41976e-09	3
Nicotinate and nicotinamide metabolism	4.87498e-11	0.026227	1	1	7.89746e-09	3
Valine, leucine and isoleucine biosynthesis	8.41557e-11	0.165313	0.634	0.268	1.36332e-08	3
Metabolism of porphyrins	9.09864e-11	0.030194	1	1	1.47398e-08	3
Glycogen metabolism	1.66198e-10	0.0208252	1	1	2.6924e-08	3
Terpenoid backbone biosynthesis	2.7881e-10	0.0248748	1	1	4.51673e-08	3
Phenylalanine and tyrosine metabolism	1.37502e-09	0.0432311	0.902	0.821	2.22753e-07	3
Glyoxylate metabolism and glycine degradation	1.15689e-08	0.0199273	1	1	1.87416e-06	3
Glucagon signaling in metabolic regulation	3.70281e-08	0.0262875	1	1	5.99855e-06	3
Vitamin B5 pantothenate metabolism	4.38677e-08	0.0281269	1	1	7.10657e-06	3
Steroid biosynthesis	1.20293e-07	0.0277489	1	1	1.94874e-05	3
Regulation of glycolysis by fructose 2 6 bisphosphate metabolism	1.5712e-07	0.0368954	1	1	2.54534e-05	3
Triglyceride metabolism	2.00528e-06	0.0146402	1	1	0.000324855	3
Alpha linolenic OMEGA3 and linoleic OMEGA6 acid metabolism	2.08088e-06	0.0234334	1	1	0.000337103	3
PI metabolism	4.54964e-06	0.0157039	1	1	0.000737042	3
Arachidonic acid metabolism	6.83214e-06	0.0136741	1	1	0.00110681	3
Histidine metabolism	1.13544e-05	0.018852	0.911	0.911	0.00183942	3
Tyrosine metabolism	1.7524e-05	0.0169879	0.857	0.763	0.00283889	3
Phenylalanine, tyrosine and tryptophan biosynthesis	2.34491e-05	0.0935518	0.366	0.193	0.00379876	3
Taurine and hypotaurine metabolism	2.87564e-05	0.053357	0.036	0.012	0.00465853	3
Peroxisomal lipid metabolism	4.55744e-05	0.0196446	1	1	0.00738305	3
Pantothenate and CoA biosynthesis	0.000257481	0.0179617	0.955	0.991	0.041712	3
Arginine biosynthesis	0.000368931	0.0133533	1	1	0.0597669	3
Other types of O-glycan biosynthesis	0.00181483	0.0189604	1	1	0.294002	3
Selenocompound metabolism	0.00209872	0.0146147	1	1	0.339993	3
Abacavir metabolism	0.00316655	0.0441557	1	1	0.512981	3
Biotin transport and metabolism	0.00623058	0.0140314	1	1	1	3

## Sheet: S5
TableS5: Tissue distribution preferences analysis of different fibroblast cell metabolic clusters.
rid	cid	count	p.value	OR	adj.p.value
Fibroblast_C0	Tumor	763	0.000185993	1.43664	0.00024799
Fibroblast_C0	PVTT	93	0.322595	1.16481	0.322595
Fibroblast_C0	Normal	144	6.1613e-07	0.570756	1.03377e-06
Fibroblast_C1	Tumor	507	8.85283e-16	0.456797	2.12468e-15
Fibroblast_C1	PVTT	54	0.0117143	0.652656	0.0140572
Fibroblast_C1	Normal	253	1.13571e-27	3.3557	6.81427e-27
Fibroblast_C2	Tumor	265	8.23514e-30	14.9428	9.88217e-29
Fibroblast_C2	PVTT	0	5.70042e-12	0	1.14008e-11
Fibroblast_C2	Normal	8	7.06147e-17	0.112032	2.11844e-16
Fibroblast_C3	Tumor	57	6.89182e-07	0.37288	1.03377e-06
Fibroblast_C3	PVTT	43	2.49128e-19	8.20877	9.96511e-19
Fibroblast_C3	Normal	12	0.0250805	0.498516	0.0273605

## Sheet: S6
TableS6: Variations in metabolic pathway scores between different myeloid cell metabolic clusters.
Metabolism Pathway	p_val	avg_log2FC	pct.1	pct.2	p_val_adj	cluster
Metabolism of RNA	5.06149e-270	0.0166713	1	1	8.19962e-268	Myeloid_C0
Selenoamino acid metabolism	7.72656e-192	0.0118258	1	1	1.2517e-189	Myeloid_C0
TP53 regulates metabolic genes	4.84541e-182	0.0198054	1	1	7.84956e-180	Myeloid_C0
Oxidative phosphorylation	2.07195e-175	0.0315796	1	1	3.35657e-173	Myeloid_C0
Metabolism of polyamines	1.83029e-144	0.029542	1	1	2.96507e-142	Myeloid_C0
Integration of energy metabolism	7.23427e-143	0.0097492	1	1	1.17195e-140	Myeloid_C0
Glucagon signaling in metabolic regulation	1.88557e-94	0.0146316	1	1	3.05462e-92	Myeloid_C0
Glucose metabolism	7.08495e-94	0.00884927	1	1	1.14776e-91	Myeloid_C0
Metabolism of carbohydrates	5.06846e-93	0.00391636	1	1	8.21091e-91	Myeloid_C0
Pyruvate metabolism and citric acid TCA cycle	6.21831e-88	0.0105463	1	1	1.00737e-85	Myeloid_C0
Metabolism of nucleotides	1.22642e-80	0.00704581	1	1	1.98681e-78	Myeloid_C0
Purine metabolism	5.82191e-79	0.00509603	1	1	9.4315e-77	Myeloid_C0
Pyrimidine metabolism	2.58903e-78	0.00699886	1	1	4.19423e-76	Myeloid_C0
Glycosphingolipid biosynthesis - globo and isoglobo series	6.64779e-72	0.0232583	0.555	0.393	1.07694e-69	Myeloid_C0
Surfactant metabolism	8.59694e-69	0.0129982	0.04	0.021	1.3927e-66	Myeloid_C0
Hyaluronan metabolism	9.09894e-68	0.0144085	1	1	1.47403e-65	Myeloid_C0
Metabolism of amino acids and derivatives	4.16417e-67	0.00553049	1	1	6.74595e-65	Myeloid_C0
Metabolism of nitric oxide NOS3 activation and regulation	2.25157e-57	0.0156756	1	1	3.64755e-55	Myeloid_C0
Glycogen metabolism	3.9489e-54	0.00948072	1	1	6.39721e-52	Myeloid_C0
Neomycin, kanamycin and gentamicin biosynthesis	1.32874e-48	0.000827057	1	0.993	2.15255e-46	Myeloid_C0
Glycosaminoglycan degradation	1.12012e-47	0.0103743	1	1	1.8146e-45	Myeloid_C0
Pentose phosphate pathway	5.65324e-44	0.00934733	1	1	9.15825e-42	Myeloid_C0
Sphingolipid metabolism	6.38513e-43	0.00431676	1	1	1.03439e-40	Myeloid_C0
Keratan sulfate keratin metabolism	7.56265e-38	0.00630716	1	1	1.22515e-35	Myeloid_C0
Other glycan degradation	2.65645e-37	0.00796149	1	1	4.30344e-35	Myeloid_C0
Pyruvate metabolism	3.33902e-37	0.00452393	1	1	5.40921e-35	Myeloid_C0
Phospholipid metabolism	8.54971e-37	0.00260949	1	1	1.38505e-34	Myeloid_C0
Glycolysis / Gluconeogenesis	9.38514e-33	0.00539221	1	1	1.52039e-30	Myeloid_C0
Glycosphingolipid biosynthesis - ganglio series	3.14796e-32	0.0076488	1	1	5.0997e-30	Myeloid_C0
Glycosphingolipid metabolism	4.78037e-32	0.0057397	1	1	7.74419e-30	Myeloid_C0
Vitamin D calciferol metabolism	1.36027e-30	0.0264672	0.988	0.923	2.20364e-28	Myeloid_C0
Vitamin B1 thiamin metabolism	2.28273e-29	0.00667799	1	1	3.69802e-27	Myeloid_C0
Citrate cycle (TCA cycle)	5.94647e-28	0.00369568	1	1	9.63329e-26	Myeloid_C0
Regulation of glycolysis by fructose 2 6 bisphosphate metabolism	3.59623e-27	0.0127684	1	1	5.8259e-25	Myeloid_C0
Inositol phosphate metabolism	1.98511e-22	0.00392902	1	1	3.21587e-20	Myeloid_C0
PI metabolism	2.15148e-22	0.00360718	1	1	3.48539e-20	Myeloid_C0
D-Glutamine and D-glutamate metabolism	4.85179e-22	0.00276021	1	1	7.8599e-20	Myeloid_C0
Metabolism of cofactors	4.29487e-21	0.00635518	1	1	6.9577e-19	Myeloid_C0
Vitamin C ascorbate metabolism	5.62215e-21	0.0240293	0.958	0.981	9.10789e-19	Myeloid_C0
N-Glycan biosynthesis	5.95556e-21	0.00324567	1	1	9.64801e-19	Myeloid_C0
Cysteine and methionine metabolism	2.08746e-18	0.0006156	1	1	3.38169e-16	Myeloid_C0
Peptide hormone metabolism	4.95154e-18	0.00348479	1	1	8.02149e-16	Myeloid_C0
Glycosaminoglycan metabolism	7.20958e-15	0.00209109	1	1	1.16795e-12	Myeloid_C0
Amino sugar and nucleotide sugar metabolism	2.59996e-14	0.000833338	1	1	4.21193e-12	Myeloid_C0
Metabolism of steroid hormones	3.83223e-11	0.00211967	0.35	0.337	6.20822e-09	Myeloid_C0
Valine, leucine and isoleucine biosynthesis	7.04319e-11	0.0210646	0.584	0.498	1.141e-08	Myeloid_C0
Regulation of lipid metabolism by pparalpha	1.7894e-09	0.000295989	1	1	2.89882e-07	Myeloid_C0
Chondroitin sulfate dermatan sulfate metabolism	1.78944e-09	0.00263096	1	1	2.89889e-07	Myeloid_C0
Riboflavin metabolism	2.57492e-09	0.0152513	1	1	4.17136e-07	Myeloid_C0
Ether lipid metabolism	1.29335e-08	0.00208625	1	1	2.09522e-06	Myeloid_C0
Fructose and mannose metabolism	3.31279e-08	0.00101333	1	1	5.36673e-06	Myeloid_C0
Diseases of carbohydrate metabolism	7.67497e-08	0.00190991	1	1	1.24334e-05	Myeloid_C0
Galactose metabolism	8.60913e-08	0.000208622	1	1	1.39468e-05	Myeloid_C0
Triglyceride metabolism	2.04582e-07	0.00173811	1	1	3.31422e-05	Myeloid_C0
Glycosaminoglycan biosynthesis - chondroitin sulfate / dermatan sulfate	0.000165081	0.00363708	1	1	0.0267431	Myeloid_C0
Sialic acid metabolism	0.000255314	0.000955843	1	1	0.0413609	Myeloid_C0
Starch and sucrose metabolism	0.0010105	0.000839246	0.988	0.998	0.163701	Myeloid_C0
Vitamin B2 riboflavin metabolism	0.00166525	0.00665701	0.998	0.997	0.269771	Myeloid_C0
Diseases associated with glycosaminoglycan metabolism	0.00534697	0.00136922	1	1	0.866209	Myeloid_C0
Lipoic acid metabolism	0	0.0341731	1	1	0	Myeloid_C1
Mannose type O-glycan biosynthesis	0	0.0293502	1	1	0	Myeloid_C1
Class C3 metabotropic glutamate pheromone receptors	0	0.0280964	0	0	0	Myeloid_C1
Glycosphingolipid biosynthesis - lacto and neolacto series	0	0.0240562	1	1	0	Myeloid_C1
Biotin metabolism	0	0.0225666	1	1	0	Myeloid_C1
Metabolism of amine derived hormones	0	0.0192116	0	0	0	Myeloid_C1
D-Arginine and D-ornithine metabolism	0	0.0161136	0.002	0.017	0	Myeloid_C1
Thiamine metabolism	0	0.0154504	1	1	0	Myeloid_C1
Caffeine metabolism	0	0.0107372	0.014	0.048	0	Myeloid_C1
Ketone body metabolism	8.96861e-291	0.0195238	1	1	1.45291e-288	Myeloid_C1
Aspartate and asparagine metabolism	5.33042e-289	0.0102788	0.721	0.339	8.63528e-287	Myeloid_C1
Defects in biotin btn metabolism	2.65383e-275	0.0111439	1	1	4.29921e-273	Myeloid_C1
Neomycin, kanamycin and gentamicin biosynthesis	3.61729e-222	0.00528652	1	0.994	5.86001e-220	Myeloid_C1
Linoleic acid metabolism	1.23573e-193	0.0128385	1	0.954	2.00188e-191	Myeloid_C1
Synthesis and degradation of ketone bodies	5.1305e-191	0.0163766	1	1	8.31141e-189	Myeloid_C1
PKA mediated phosphorylation of key metabolic factors	3.79027e-184	0.00181863	1	1	6.14023e-182	Myeloid_C1
Carnitine metabolism	2.2613e-182	0.016026	1	1	3.66331e-180	Myeloid_C1
Mucin type O-glycan biosynthesis	6.96664e-152	0.0125624	1	0.999	1.1286e-149	Myeloid_C1
Biotin transport and metabolism	1.45676e-151	0.00920499	1	1	2.35995e-149	Myeloid_C1
Glycosaminoglycan biosynthesis - heparan sulfate / heparin	9.97838e-144	0.0101412	0.857	0.522	1.6165e-141	Myeloid_C1
Glycosaminoglycan biosynthesis - keratan sulfate	8.36835e-131	0.0158041	1	1	1.35567e-128	Myeloid_C1
alpha-Linolenic acid metabolism	1.79967e-94	0.00771353	1	1	2.91546e-92	Myeloid_C1
Selenocompound metabolism	2.11087e-75	0.00802324	1	1	3.41962e-73	Myeloid_C1
Retinol metabolism	5.3031e-72	0.00202038	0.046	0.138	8.59103e-70	Myeloid_C1
Nitrogen metabolism	2.3575e-57	0.00653262	1	0.999	3.81915e-55	Myeloid_C1
Heparan sulfate heparin hs gag metabolism	7.07697e-39	0.00480071	1	1	1.14647e-36	Myeloid_C1
Other types of O-glycan biosynthesis	1.53731e-32	0.00640403	1	1	2.49044e-30	Myeloid_C1
Glycosaminoglycan biosynthesis - chondroitin sulfate / dermatan sulfate	1.00468e-29	0.00582547	1	1	1.62758e-27	Myeloid_C1
Linoleic acid LA metabolism	2.70694e-17	0.00468837	1	1	4.38524e-15	Myeloid_C1
Alanine, aspartate and glutamate metabolism	3.91302e-13	0.00171615	1	1	6.3391e-11	Myeloid_C1
Nicotinate metabolism	1.23865e-07	0.00188425	1	1	2.00661e-05	Myeloid_C1
Chondroitin sulfate dermatan sulfate metabolism	0.00614357	0.000872043	1	1	0.995258	Myeloid_C1
Phenylalanine and tyrosine metabolism	0	0.125624	0.983	0.903	0	Myeloid_C2
Phenylalanine metabolism	0	0.0901614	0.919	0.657	0	Myeloid_C2
Fructose metabolism	0	0.0822114	1	1	0	Myeloid_C2
Creatine metabolism	0	0.0797226	0.383	0.107	0	Myeloid_C2
Metabolism of xenobiotics by cytochrome P450	0	0.0774576	0.944	0.256	0	Myeloid_C2
Metabolism of fat soluble vitamins	0	0.0685061	1	1	0	Myeloid_C2
Tyrosine metabolism	0	0.0651316	0.913	0.624	0	Myeloid_C2
Drug metabolism - cytochrome P450	0	0.0603538	1	0.995	0	Myeloid_C2
Folate biosynthesis	0	0.0582475	1	1	0	Myeloid_C2
Metabolism of angiotensinogen to angiotensins	0	0.0556451	1	1	0	Myeloid_C2
Pentose and glucuronate interconversions	0	0.0531496	0.496	0.082	0	Myeloid_C2
Steroid hormone biosynthesis	0	0.0503198	0.322	0.013	0	Myeloid_C2
Glycine, serine and threonine metabolism	0	0.0478279	1	1	0	Myeloid_C2
Bile acid and bile salt metabolism	0	0.0469626	1	1	0	Myeloid_C2
Drug metabolism - other enzymes	0	0.0463103	1	1	0	Myeloid_C2
Primary bile acid biosynthesis	0	0.0462278	1	1	0	Myeloid_C2
Retinol metabolism	0	0.0436494	0.463	0.036	0	Myeloid_C2
Ascorbate and aldarate metabolism	0	0.0401308	0.006	0.007	0	Myeloid_C2
Fatty acid degradation	0	0.0369605	1	1	0	Myeloid_C2
Linoleic acid metabolism	0	0.0344108	0.998	0.962	0	Myeloid_C2
Arachidonic acid metabolism	0	0.0305286	1	1	0	Myeloid_C2
Glutathione metabolism	0	0.0295421	1	1	0	Myeloid_C2
Metabolism of vitamins and cofactors	0	0.0285552	1	1	0	Myeloid_C2
Metabolism of steroids	0	0.0274432	1	1	0	Myeloid_C2
Fatty acid metabolism	0	0.018558	1	1	0	Myeloid_C2
Metabolism of lipids	0	0.0131291	1	1	0	Myeloid_C2
Butanoate metabolism	8.47456e-301	0.0284043	1	1	1.37288e-298	Myeloid_C2
Arginine and proline metabolism	3.19221e-287	0.029857	1	1	5.17137e-285	Myeloid_C2
beta-Alanine metabolism	2.89874e-286	0.0380679	0.999	0.998	4.69595e-284	Myeloid_C2
Metabolism of amino acids and derivatives	7.63266e-286	0.0190152	1	1	1.23649e-283	Myeloid_C2
Valine, leucine and isoleucine degradation	1.89838e-284	0.0240411	1	1	3.07538e-282	Myeloid_C2
Metabolism of porphyrins	2.25683e-283	0.0423061	1	1	3.65607e-281	Myeloid_C2
Glyoxylate metabolism and glycine degradation	8.13821e-266	0.0290744	1	1	1.31839e-263	Myeloid_C2
Sulfur amino acid metabolism	1.92631e-260	0.0507183	0.999	0.996	3.12062e-258	Myeloid_C2
Cysteine and methionine metabolism	2.12646e-259	0.0377672	1	1	3.44487e-257	Myeloid_C2
Histidine metabolism	1.83777e-252	0.0411116	0.993	0.975	2.97718e-250	Myeloid_C2
Tryptophan metabolism	2.4899e-244	0.0249084	1	1	4.03363e-242	Myeloid_C2
Glyoxylate and dicarboxylate metabolism	6.51042e-235	0.0326453	1	1	1.05469e-232	Myeloid_C2
Steroid biosynthesis	6.66594e-228	0.0290989	1	1	1.07988e-225	Myeloid_C2
Diseases of carbohydrate metabolism	4.49372e-226	0.0296953	1	1	7.27983e-224	Myeloid_C2
Porphyrin and chlorophyll metabolism	1.26389e-206	0.0272581	0.792	0.533	2.04751e-204	Myeloid_C2
Abacavir metabolism	1.81022e-196	0.0677147	1	1	2.93255e-194	Myeloid_C2
Metabolism of water soluble vitamins and cofactors	4.99777e-192	0.0140417	1	1	8.09639e-190	Myeloid_C2
Abacavir transport and metabolism	1.1335e-183	0.0384801	1	1	1.83628e-181	Myeloid_C2
Diseases of metabolism	1.01025e-181	0.00851209	1	1	1.6366e-179	Myeloid_C2
Phenylalanine, tyrosine and tryptophan biosynthesis	8.1735e-178	0.137703	0.638	0.303	1.32411e-175	Myeloid_C2
Glycolysis / Gluconeogenesis	1.22891e-174	0.0290008	1	1	1.99083e-172	Myeloid_C2
Peptide hormone metabolism	4.95038e-165	0.0156516	1	1	8.01962e-163	Myeloid_C2
Ubiquinone and other terpenoid-quinone biosynthesis	2.66068e-160	0.0532874	1	0.999	4.3103e-158	Myeloid_C2
Pyruvate metabolism	2.80664e-157	0.027384	1	1	4.54675e-155	Myeloid_C2
Metabolism of folate and pterines	1.72353e-156	0.0311432	1	1	2.79212e-154	Myeloid_C2
Arginine biosynthesis	1.96846e-153	0.0235048	1	1	3.18891e-151	Myeloid_C2
Peroxisomal lipid metabolism	3.76702e-152	0.0212902	1	1	6.10257e-150	Myeloid_C2
Vitamin D calciferol metabolism	6.55596e-152	0.0506284	0.992	0.94	1.06206e-149	Myeloid_C2
Metabolic disorders of biological oxidation enzymes	4.43552e-141	0.0200911	1	1	7.18554e-139	Myeloid_C2
Biosynthesis of unsaturated fatty acids	2.44537e-118	0.0236095	1	1	3.96149e-116	Myeloid_C2
Taurine and hypotaurine metabolism	3.56461e-117	0.0419237	0.001	0.001	5.77467e-115	Myeloid_C2
Propanoate metabolism	3.02897e-115	0.0186283	1	1	4.90693e-113	Myeloid_C2
Fructose and mannose metabolism	6.51818e-115	0.0220765	1	1	1.05594e-112	Myeloid_C2
Metabolism of steroid hormones	5.74261e-114	0.025222	0.501	0.309	9.30303e-112	Myeloid_C2
Alanine, aspartate and glutamate metabolism	1.34208e-111	0.0149949	1	1	2.17418e-109	Myeloid_C2
Metabolism of ingested semet sec mesec into H2SE	1.57352e-97	0.0351406	1	1	2.5491e-95	Myeloid_C2
Galactose metabolism	4.16884e-94	0.021544	1	1	6.75352e-92	Myeloid_C2
Citrate cycle (TCA cycle)	4.85129e-94	0.0226542	1	1	7.85909e-92	Myeloid_C2
Oxidative phosphorylation	2.25276e-91	0.0294068	1	1	3.64948e-89	Myeloid_C2
Fatty acid elongation	7.62839e-82	0.0158554	1	1	1.2358e-79	Myeloid_C2
One carbon pool by folate	9.69108e-82	0.0212976	1	1	1.56996e-79	Myeloid_C2
Riboflavin metabolism	5.14815e-81	0.0472274	1	1	8.34001e-79	Myeloid_C2
Glycerolipid metabolism	5.20116e-78	0.00913321	1	1	8.42588e-76	Myeloid_C2
Lysine degradation	2.97905e-74	0.0100444	1	1	4.82606e-72	Myeloid_C2
TP53 regulates metabolic genes	7.32895e-73	0.0163172	1	1	1.18729e-70	Myeloid_C2
Metabolism of carbohydrates	5.38458e-72	0.00595431	1	1	8.72302e-70	Myeloid_C2
Sulfur metabolism	5.80291e-69	0.055834	0.783	0.748	9.40072e-67	Myeloid_C2
Metabolism of nucleotides	5.14474e-66	0.00994749	1	1	8.33448e-64	Myeloid_C2
Pentose phosphate pathway	1.52933e-63	0.0178271	1	1	2.47752e-61	Myeloid_C2
Pyruvate metabolism and citric acid TCA cycle	7.65476e-63	0.0155921	1	1	1.24007e-60	Myeloid_C2
Nicotinate and nicotinamide metabolism	1.83368e-62	0.0139063	1	1	2.97056e-60	Myeloid_C2
Amino sugar and nucleotide sugar metabolism	2.95005e-58	0.0107066	1	1	4.77908e-56	Myeloid_C2
Regulation of lipid metabolism by pparalpha	2.25596e-54	0.00703616	1	1	3.65465e-52	Myeloid_C2
Metabolism of polyamines	1.14896e-53	0.0236469	1	1	1.86131e-51	Myeloid_C2
Pyrimidine metabolism	1.67275e-52	0.00874096	1	1	2.70985e-50	Myeloid_C2
Ether lipid metabolism	3.00887e-50	0.0104359	1	1	4.87437e-48	Myeloid_C2
Vitamin C ascorbate metabolism	3.28718e-50	0.0358324	0.977	0.971	5.32523e-48	Myeloid_C2
D-Arginine and D-ornithine metabolism	2.31328e-48	0.0156701	0.031	0.008	3.74751e-46	Myeloid_C2
Foxo mediated transcription of oxidative stress metabolic and neuronal genes	2.00813e-43	0.0130713	1	0.999	3.25317e-41	Myeloid_C2
Glucose metabolism	2.61263e-43	0.00942869	1	1	4.23246e-41	Myeloid_C2
Glycosphingolipid metabolism	1.31706e-39	0.00916949	1	1	2.13363e-37	Myeloid_C2
Sphingolipid metabolism	1.80731e-39	0.0069698	1	1	2.92785e-37	Myeloid_C2
Triglyceride metabolism	1.67936e-35	0.00900963	1	1	2.72056e-33	Myeloid_C2
Defects in vitamin and cofactor metabolism	1.31415e-30	0.0108746	1	1	2.12892e-28	Myeloid_C2
Glycosphingolipid biosynthesis - globo and isoglobo series	5.68135e-28	0.0196154	0.551	0.439	9.20379e-26	Myeloid_C2
Pantothenate and CoA biosynthesis	6.84883e-25	0.0129289	1	1	1.10951e-22	Myeloid_C2
Defects in cobalamin B12 metabolism	1.26494e-24	0.0152988	1	1	2.04921e-22	Myeloid_C2
Glycerophospholipid metabolism	6.11335e-23	0.00424724	1	1	9.90362e-21	Myeloid_C2
Phosphonate and phosphinate metabolism	2.47538e-20	0.0319178	0.996	0.985	4.01012e-18	Myeloid_C2
Cobalamin CBL vitamin B12 transport and metabolism	2.66341e-19	0.0103673	0.998	0.997	4.31473e-17	Myeloid_C2
Nicotinate metabolism	8.07058e-19	0.00605547	1	1	1.30743e-16	Myeloid_C2
Metabolism of RNA	6.01401e-18	0.00465021	1	1	9.74269e-16	Myeloid_C2
Alpha linolenic OMEGA3 and linoleic OMEGA6 acid metabolism	2.91646e-17	0.00862241	1	1	4.72467e-15	Myeloid_C2
Valine, leucine and isoleucine biosynthesis	1.69354e-16	0.0549408	0.658	0.506	2.74354e-14	Myeloid_C2
alpha-Linolenic acid metabolism	7.1655e-16	0.00731918	1	1	1.16081e-13	Myeloid_C2
Purine metabolism	2.48689e-15	0.00251315	1	1	4.02877e-13	Myeloid_C2
Vitamin B5 pantothenate metabolism	6.24513e-15	0.00939417	1	1	1.01171e-12	Myeloid_C2
Glycosaminoglycan degradation	3.00558e-14	0.0079442	1	1	4.86904e-12	Myeloid_C2
Metabolism of cofactors	3.95833e-14	0.0075653	1	1	6.41249e-12	Myeloid_C2
Glycogen metabolism	1.385e-13	0.00556929	1	1	2.2437e-11	Myeloid_C2
Other glycan degradation	4.02187e-13	0.00661166	1	1	6.51543e-11	Myeloid_C2
Terpenoid backbone biosynthesis	2.1113e-12	0.00439205	1	1	3.42031e-10	Myeloid_C2
Vitamin B2 riboflavin metabolism	2.64469e-12	0.0217443	0.998	0.997	4.2844e-10	Myeloid_C2
Metabolism of nitric oxide NOS3 activation and regulation	8.70874e-12	0.00875397	1	1	1.41082e-09	Myeloid_C2
Synthesis and degradation of ketone bodies	8.19256e-11	0.00625698	1	1	1.32719e-08	Myeloid_C2
Sialic acid metabolism	1.0462e-10	0.00377032	1	1	1.69484e-08	Myeloid_C2
Glycosphingolipid biosynthesis - ganglio series	3.96668e-10	0.00528996	1	1	6.42602e-08	Myeloid_C2
Selenoamino acid metabolism	5.52413e-10	0.00562973	1	1	8.94909e-08	Myeloid_C2
Defective csf2rb causes pulmonary surfactant metabolism dysfunction 5 smdp5	1.46481e-08	0.00300473	0.106	0.103	2.373e-06	Myeloid_C2
Ketone body metabolism	1.55766e-08	0.00635259	1	1	2.5234e-06	Myeloid_C2
N-Glycan biosynthesis	3.43808e-07	0.0023024	1	1	5.56969e-05	Myeloid_C2
Glycosylphosphatidylinositol (GPI)-anchor biosynthesis	4.58908e-06	0.00413917	1	1	0.000743431	Myeloid_C2
Diseases associated with surfactant metabolism	5.17519e-05	0.00275402	0.032	0.035	0.0083838	Myeloid_C2
Chrebp activates metabolic gene expression	6.40355e-05	0.0194734	0.896	0.9	0.0103738	Myeloid_C2
D-Glutamine and D-glutamate metabolism	9.7226e-05	0.00461588	1	1	0.0157506	Myeloid_C2
Starch and sucrose metabolism	0.000216708	0.00257451	0.995	0.993	0.0351068	Myeloid_C2
Vitamin B6 metabolism	0.000300578	0.0241146	0.717	0.758	0.0486936	Myeloid_C2
Pp2a mediated dephosphorylation of key metabolic factors	0.00310757	0.00894609	1	1	0.503427	Myeloid_C2
Nitrogen metabolism	0.00540161	0.00310148	1	1	0.875061	Myeloid_C2
Metabolism of polyamines	0	0.120662	1	1	0	Myeloid_C3
Riboflavin metabolism	0	0.113927	1	1	0	Myeloid_C3
Oxidative phosphorylation	0	0.0996754	1	1	0	Myeloid_C3
Pyruvate metabolism and citric acid TCA cycle	0	0.0806822	1	1	0	Myeloid_C3
Citrate cycle (TCA cycle)	0	0.0806769	1	1	0	Myeloid_C3
Pyruvate metabolism	0	0.0746349	1	1	0	Myeloid_C3
Glycosaminoglycan degradation	0	0.0671504	1	1	0	Myeloid_C3
Other glycan degradation	0	0.0635217	1	1	0	Myeloid_C3
Galactose metabolism	0	0.0612051	1	1	0	Myeloid_C3
Glycolysis / Gluconeogenesis	0	0.0607868	1	1	0	Myeloid_C3
Pentose phosphate pathway	0	0.058404	1	1	0	Myeloid_C3
TP53 regulates metabolic genes	0	0.0580301	1	1	0	Myeloid_C3
Glucose metabolism	0	0.0548305	1	1	0	Myeloid_C3
Metabolism of RNA	0	0.0540831	1	1	0	Myeloid_C3
Cysteine and methionine metabolism	0	0.0531688	1	1	0	Myeloid_C3
Diseases of carbohydrate metabolism	0	0.0482639	1	1	0	Myeloid_C3
Amino sugar and nucleotide sugar metabolism	0	0.0459874	1	1	0	Myeloid_C3
Glycosphingolipid metabolism	0	0.043449	1	1	0	Myeloid_C3
Sphingolipid metabolism	0	0.0426202	1	1	0	Myeloid_C3
Metabolism of nucleotides	0	0.0420681	1	1	0	Myeloid_C3
Pyrimidine metabolism	0	0.0416636	1	1	0	Myeloid_C3
Metabolism of amino acids and derivatives	0	0.0350113	1	1	0	Myeloid_C3
Metabolism of water soluble vitamins and cofactors	0	0.0301816	1	1	0	Myeloid_C3
Metabolism of carbohydrates	0	0.0294034	1	1	0	Myeloid_C3
Purine metabolism	0	0.0271294	1	1	0	Myeloid_C3
Metabolism of vitamins and cofactors	0	0.0257345	1	1	0	Myeloid_C3
Metabolism of lipids	0	0.0230486	1	1	0	Myeloid_C3
Fatty acid metabolism	3.33119e-300	0.0199342	1	1	5.39652e-298	Myeloid_C3
Metabolism of steroid hormones	4.97339e-295	0.0557544	0.746	0.297	8.05688e-293	Myeloid_C3
Arginine and proline metabolism	5.29936e-295	0.0413259	1	1	8.58496e-293	Myeloid_C3
Glycosphingolipid biosynthesis - globo and isoglobo series	2.02905e-283	0.0921176	0.808	0.419	3.28707e-281	Myeloid_C3
Propanoate metabolism	1.15745e-280	0.0426239	1	1	1.87507e-278	Myeloid_C3
Fructose and mannose metabolism	6.56785e-280	0.0479347	1	1	1.06399e-277	Myeloid_C3
Valine, leucine and isoleucine degradation	6.00666e-260	0.031977	1	1	9.73079e-258	Myeloid_C3
beta-Alanine metabolism	3.40843e-250	0.042824	1	0.998	5.52166e-248	Myeloid_C3
Fatty acid elongation	9.18886e-243	0.0382158	1	1	1.4886e-240	Myeloid_C3
Hyaluronan metabolism	1.12192e-242	0.048223	1	1	1.81752e-240	Myeloid_C3
Starch and sucrose metabolism	1.41522e-242	0.0421386	0.995	0.994	2.29265e-240	Myeloid_C3
N-Glycan biosynthesis	5.25508e-238	0.0288385	1	1	8.51322e-236	Myeloid_C3
Metabolism of steroids	6.18337e-237	0.0215869	1	1	1.00171e-234	Myeloid_C3
Glyoxylate and dicarboxylate metabolism	4.80505e-235	0.0438603	1	1	7.78419e-233	Myeloid_C3
Phospholipid metabolism	1.29522e-231	0.0185343	1	1	2.09825e-229	Myeloid_C3
Diseases of metabolism	2.91664e-225	0.0127811	1	1	4.72496e-223	Myeloid_C3
Regulation of lipid metabolism by pparalpha	2.42224e-224	0.0236645	1	1	3.92403e-222	Myeloid_C3
Glycogen metabolism	7.53728e-222	0.0351883	1	1	1.22104e-219	Myeloid_C3
Peptide hormone metabolism	1.05274e-219	0.02349	1	1	1.70544e-217	Myeloid_C3
Metabolism of cofactors	1.52855e-217	0.0480748	1	1	2.47625e-215	Myeloid_C3
Fatty acid degradation	1.48068e-214	0.0303048	1	1	2.3987e-212	Myeloid_C3
Sialic acid metabolism	4.35947e-214	0.0288834	1	1	7.06234e-212	Myeloid_C3
Glutathione metabolism	5.14399e-208	0.026932	1	1	8.33327e-206	Myeloid_C3
Defects in cobalamin B12 metabolism	5.18888e-190	0.0572082	1	1	8.40599e-188	Myeloid_C3
Drug metabolism - other enzymes	3.01932e-187	0.0264852	1	1	4.89131e-185	Myeloid_C3
Glycosphingolipid biosynthesis - ganglio series	1.54177e-181	0.0363922	1	1	2.49767e-179	Myeloid_C3
Porphyrin and chlorophyll metabolism	4.18858e-179	0.0306897	0.844	0.548	6.7855e-177	Myeloid_C3
Sulfur amino acid metabolism	6.66423e-176	0.0485927	0.996	0.996	1.07961e-173	Myeloid_C3
Integration of energy metabolism	1.14864e-175	0.0189521	1	1	1.8608e-173	Myeloid_C3
Biosynthesis of unsaturated fatty acids	3.67777e-163	0.0360835	1	1	5.95799e-161	Myeloid_C3
Metabolism of porphyrins	9.71986e-162	0.0391965	1	1	1.57462e-159	Myeloid_C3
Ether lipid metabolism	1.42766e-161	0.0279926	1	1	2.3128e-159	Myeloid_C3
Metabolism of nitric oxide NOS3 activation and regulation	1.85841e-159	0.0444765	1	1	3.01062e-157	Myeloid_C3
Cobalamin CBL vitamin B12 transport and metabolism	6.46792e-153	0.0394186	0.992	0.998	1.0478e-150	Myeloid_C3
Vitamin D calciferol metabolism	2.08377e-148	0.0660506	0.999	0.944	3.37571e-146	Myeloid_C3
Folate biosynthesis	2.37403e-144	0.0347667	1	1	3.84594e-142	Myeloid_C3
Selenoamino acid metabolism	4.32292e-141	0.0127934	1	1	7.00314e-139	Myeloid_C3
Tryptophan metabolism	3.48761e-138	0.0230244	1	1	5.64993e-136	Myeloid_C3
Vitamin B2 riboflavin metabolism	7.49197e-137	0.0723746	0.986	0.999	1.2137e-134	Myeloid_C3
Histidine metabolism	1.62247e-125	0.0311362	0.983	0.978	2.6284e-123	Myeloid_C3
Defects in vitamin and cofactor metabolism	1.94592e-125	0.0311721	1	1	3.15239e-123	Myeloid_C3
Metabolism of folate and pterines	1.65324e-116	0.0389896	1	1	2.67825e-114	Myeloid_C3
Vitamin C ascorbate metabolism	2.55477e-116	0.0841193	0.999	0.969	4.13872e-114	Myeloid_C3
Glycerophospholipid metabolism	2.86906e-105	0.0150944	1	1	4.64788e-103	Myeloid_C3
Phenylalanine metabolism	1.22147e-103	0.0475362	0.872	0.683	1.97878e-101	Myeloid_C3
Glycosylphosphatidylinositol (GPI)-anchor biosynthesis	1.4492e-103	0.0273006	1	1	2.34771e-101	Myeloid_C3
Ubiquinone and other terpenoid-quinone biosynthesis	1.10462e-100	0.0483154	0.995	1	1.78949e-98	Myeloid_C3
Phenylalanine and tyrosine metabolism	1.61452e-96	0.0536587	0.951	0.913	2.61552e-94	Myeloid_C3
Lysine degradation	5.38291e-94	0.0163383	1	1	8.72031e-92	Myeloid_C3
Tyrosine metabolism	4.67855e-90	0.0230839	0.872	0.651	7.57925e-88	Myeloid_C3
Glucagon signaling in metabolic regulation	3.04862e-88	0.0231654	1	1	4.93876e-86	Myeloid_C3
Fructose metabolism	2.11401e-87	0.0431064	1	1	3.42469e-85	Myeloid_C3
Triglyceride metabolism	1.24558e-84	0.0182843	1	1	2.01783e-82	Myeloid_C3
Sulfur metabolism	3.47246e-84	0.0699123	0.883	0.74	5.62538e-82	Myeloid_C3
Pentose and glucuronate interconversions	5.89176e-83	0.0185478	0.229	0.145	9.54465e-81	Myeloid_C3
Regulation of glycolysis by fructose 2 6 bisphosphate metabolism	2.14883e-71	0.0326138	1	1	3.48111e-69	Myeloid_C3
Pp2a mediated dephosphorylation of key metabolic factors	4.3596e-69	0.0422246	1	1	7.06255e-67	Myeloid_C3
Vitamin B5 pantothenate metabolism	4.69365e-67	0.0265445	1	1	7.60372e-65	Myeloid_C3
Glycine, serine and threonine metabolism	2.53017e-62	0.017921	1	1	4.09887e-60	Myeloid_C3
Alpha linolenic OMEGA3 and linoleic OMEGA6 acid metabolism	1.92624e-60	0.0227971	1	1	3.12051e-58	Myeloid_C3
Keratan sulfate keratin metabolism	5.36695e-58	0.0141464	1	1	8.69446e-56	Myeloid_C3
Peroxisomal lipid metabolism	4.72023e-52	0.0165671	1	1	7.64677e-50	Myeloid_C3
Pantothenate and CoA biosynthesis	5.00551e-50	0.0207657	0.996	1	8.10892e-48	Myeloid_C3
Arachidonic acid metabolism	3.91129e-48	0.00873201	1	1	6.33629e-46	Myeloid_C3
PI metabolism	4.98264e-48	0.0107875	1	1	8.07187e-46	Myeloid_C3
Glyoxylate metabolism and glycine degradation	1.01717e-47	0.0140997	1	1	1.64781e-45	Myeloid_C3
Foxo mediated transcription of oxidative stress metabolic and neuronal genes	7.46505e-47	0.0173329	0.999	1	1.20934e-44	Myeloid_C3
Metabolic disorders of biological oxidation enzymes	5.5592e-40	0.0118968	1	1	9.00591e-38	Myeloid_C3
Metabolism of angiotensinogen to angiotensins	3.24994e-38	0.0200733	1	1	5.2649e-36	Myeloid_C3
Glutamate and glutamine metabolism	3.83782e-33	0.0182627	1	1	6.21726e-31	Myeloid_C3
Terpenoid backbone biosynthesis	6.38552e-32	0.0110203	1	1	1.03445e-29	Myeloid_C3
Creatine metabolism	1.04913e-28	0.0463418	0.259	0.143	1.69959e-26	Myeloid_C3
Nicotinate and nicotinamide metabolism	1.44422e-28	0.0113866	1	1	2.33963e-26	Myeloid_C3
Glycosaminoglycan metabolism	1.55253e-28	0.00592242	1	1	2.5151e-26	Myeloid_C3
Surfactant metabolism	5.49791e-23	0.0118611	0.055	0.026	8.90661e-21	Myeloid_C3
Valine, leucine and isoleucine biosynthesis	8.84219e-19	0.111766	0.749	0.508	1.43243e-16	Myeloid_C3
Defective csf2rb causes pulmonary surfactant metabolism dysfunction 5 smdp5	1.3296e-17	0.0346242	0.193	0.093	2.15395e-15	Myeloid_C3
Chrebp activates metabolic gene expression	3.04683e-16	0.0297076	0.749	0.916	4.93587e-14	Myeloid_C3
Diseases associated with surfactant metabolism	3.08661e-16	0.0219863	0.063	0.031	5.00031e-14	Myeloid_C3
Butanoate metabolism	5.27869e-14	0.00487572	1	1	8.55147e-12	Myeloid_C3
Phosphonate and phosphinate metabolism	6.5633e-13	0.0270252	0.912	0.995	1.06326e-10	Myeloid_C3
One carbon pool by folate	7.67327e-12	0.0103631	1	1	1.24307e-09	Myeloid_C3
Steroid biosynthesis	8.10687e-12	0.0102514	1	1	1.31331e-09	Myeloid_C3
Vitamin B1 thiamin metabolism	4.0417e-11	0.00712568	1	1	6.54755e-09	Myeloid_C3
Fatty acid biosynthesis	4.74873e-07	0.00811048	0.615	0.547	7.69295e-05	Myeloid_C3
Heparan sulfate heparin hs gag metabolism	6.16743e-07	0.00322226	1	1	9.99124e-05	Myeloid_C3
Metabolism of fat soluble vitamins	4.5495e-06	0.00501316	1	1	0.000737019	Myeloid_C3
Metabolism of ingested semet sec mesec into H2SE	5.34457e-06	0.0125371	1	1	0.000865821	Myeloid_C3
Phenylalanine, tyrosine and tryptophan biosynthesis	4.11713e-05	0.0741847	0.536	0.341	0.00666975	Myeloid_C3
Neomycin, kanamycin and gentamicin biosynthesis	0.000107773	0.0187452	0.987	0.997	0.0174592	Myeloid_C3
Glycosaminoglycan biosynthesis - heparan sulfate / heparin	0.00183851	3.87558e-05	0.553	0.637	0.297839	Myeloid_C3
Abacavir metabolism	0.00391557	0.0199389	1	1	0.634323	Myeloid_C3
Nicotinate metabolism	0.00474547	0.00302262	1	1	0.768765	Myeloid_C3
Glycerolipid metabolism	0.00844853	0.00124729	1	1	1	Myeloid_C3
Fatty acid metabolism	2.92715e-76	0.123743	1	1	4.74199e-74	Myeloid_C4
Metabolism of amino acids and derivatives	4.34898e-76	0.107807	1	1	7.04534e-74	Myeloid_C4
Metabolism of vitamins and cofactors	5.02732e-76	0.112321	1	1	8.14426e-74	Myeloid_C4
Metabolism of steroids	5.10642e-76	0.155219	1	1	8.2724e-74	Myeloid_C4
Metabolism of lipids	6.41985e-76	0.0914132	1	1	1.04002e-73	Myeloid_C4
Valine, leucine and isoleucine degradation	8.55144e-76	0.157242	1	1	1.38533e-73	Myeloid_C4
Pentose and glucuronate interconversions	1.04301e-75	0.190759	1	0.147	1.68967e-73	Myeloid_C4
Glyoxylate and dicarboxylate metabolism	1.2014e-75	0.210462	1	1	1.94627e-73	Myeloid_C4
Glycine, serine and threonine metabolism	1.43955e-75	0.215167	1	1	2.33206e-73	Myeloid_C4
Fatty acid degradation	1.65332e-75	0.173569	1	1	2.67837e-73	Myeloid_C4
Butanoate metabolism	1.85014e-75	0.182985	1	1	2.99723e-73	Myeloid_C4
Glyoxylate metabolism and glycine degradation	2.05143e-75	0.194198	1	1	3.32332e-73	Myeloid_C4
Drug metabolism - other enzymes	3.37542e-75	0.159967	1	1	5.46818e-73	Myeloid_C4
Steroid hormone biosynthesis	4.22479e-75	0.175415	1	0.059	6.84416e-73	Myeloid_C4
Ascorbate and aldarate metabolism	6.96622e-75	0.248844	0.704	0.001	1.12853e-72	Myeloid_C4
Metabolism of fat soluble vitamins	9.42756e-75	0.143776	1	1	1.52726e-72	Myeloid_C4
Tryptophan metabolism	1.0304e-74	0.137148	1	1	1.66924e-72	Myeloid_C4
Sulfur amino acid metabolism	1.18669e-74	0.259641	1	0.996	1.92244e-72	Myeloid_C4
Retinol metabolism	1.4782e-74	0.168048	1	0.102	2.39468e-72	Myeloid_C4
Arginine and proline metabolism	1.48407e-74	0.162269	1	1	2.40419e-72	Myeloid_C4
Histidine metabolism	1.78433e-74	0.200184	1	0.978	2.89061e-72	Myeloid_C4
Propanoate metabolism	2.08483e-74	0.16377	1	1	3.37743e-72	Myeloid_C4
Fructose metabolism	2.24415e-74	0.250685	1	1	3.63552e-72	Myeloid_C4
Peroxisomal lipid metabolism	2.43673e-74	0.199025	1	1	3.9475e-72	Myeloid_C4
Drug metabolism - cytochrome P450	4.4834e-74	0.16377	1	0.995	7.2631e-72	Myeloid_C4
Bile acid and bile salt metabolism	4.52968e-74	0.188772	1	1	7.33809e-72	Myeloid_C4
Metabolism of xenobiotics by cytochrome P450	4.53147e-74	0.193058	1	0.37	7.34099e-72	Myeloid_C4
Folate biosynthesis	5.06338e-74	0.184969	1	1	8.20268e-72	Myeloid_C4
beta-Alanine metabolism	7.41639e-74	0.180709	1	0.998	1.20146e-71	Myeloid_C4
Arginine biosynthesis	8.84253e-74	0.19596	1	1	1.43249e-71	Myeloid_C4
Pyruvate metabolism	1.47278e-73	0.170411	1	1	2.3859e-71	Myeloid_C4
Diseases of metabolism	1.75881e-73	0.0546674	1	1	2.84926e-71	Myeloid_C4
Cysteine and methionine metabolism	2.453e-73	0.170975	1	1	3.97386e-71	Myeloid_C4
Glycolysis / Gluconeogenesis	3.61472e-73	0.148175	1	1	5.85585e-71	Myeloid_C4
Metabolism of water soluble vitamins and cofactors	1.35149e-72	0.094281	1	1	2.18941e-70	Myeloid_C4
Phenylalanine and tyrosine metabolism	1.76156e-72	0.335886	1	0.916	2.85373e-70	Myeloid_C4
Citrate cycle (TCA cycle)	4.04749e-72	0.197562	1	1	6.55694e-70	Myeloid_C4
Biosynthesis of unsaturated fatty acids	5.83467e-72	0.160623	1	1	9.45216e-70	Myeloid_C4
Regulation of lipid metabolism by pparalpha	2.03853e-71	0.0993085	1	1	3.30242e-69	Myeloid_C4
Phenylalanine metabolism	6.80353e-71	0.269598	1	0.699	1.10217e-68	Myeloid_C4
Primary bile acid biosynthesis	9.79154e-71	0.183902	1	1	1.58623e-68	Myeloid_C4
Porphyrin and chlorophyll metabolism	3.82364e-70	0.151387	1	0.574	6.1943e-68	Myeloid_C4
Alanine, aspartate and glutamate metabolism	4.861e-70	0.0977611	1	1	7.87483e-68	Myeloid_C4
Tyrosine metabolism	6.30076e-70	0.199084	1	0.671	1.02072e-67	Myeloid_C4
Metabolism of carbohydrates	9.47412e-70	0.0526533	1	1	1.53481e-67	Myeloid_C4
Glucose metabolism	1.57573e-69	0.114034	1	1	2.55269e-67	Myeloid_C4
Steroid biosynthesis	2.06794e-69	0.183631	1	1	3.35007e-67	Myeloid_C4
Glycerolipid metabolism	4.32658e-69	0.0904809	1	1	7.00906e-67	Myeloid_C4
Glutathione metabolism	8.15118e-69	0.0879833	1	1	1.32049e-66	Myeloid_C4
Pantothenate and CoA biosynthesis	4.66682e-68	0.162299	1	1	7.56025e-66	Myeloid_C4
Pyruvate metabolism and citric acid TCA cycle	2.94726e-67	0.138857	1	1	4.77456e-65	Myeloid_C4
One carbon pool by folate	3.10657e-67	0.171494	1	1	5.03265e-65	Myeloid_C4
Phenylalanine, tyrosine and tryptophan biosynthesis	7.01428e-67	0.468927	0.957	0.356	1.13631e-64	Myeloid_C4
Metabolic disorders of biological oxidation enzymes	3.31311e-66	0.1221	1	1	5.36724e-64	Myeloid_C4
Oxidative phosphorylation	1.97788e-65	0.12607	1	1	3.20417e-63	Myeloid_C4
Lysine degradation	4.21793e-65	0.0831909	1	1	6.83304e-63	Myeloid_C4
Glycerophospholipid metabolism	7.37175e-65	0.0663904	1	1	1.19422e-62	Myeloid_C4
Ubiquinone and other terpenoid-quinone biosynthesis	2.25197e-64	0.195588	1	0.999	3.6482e-62	Myeloid_C4
Fructose and mannose metabolism	2.37181e-64	0.1163	1	1	3.84233e-62	Myeloid_C4
TP53 regulates metabolic genes	3.65223e-64	0.0859863	1	1	5.91661e-62	Myeloid_C4
Diseases of carbohydrate metabolism	9.70993e-64	0.0981349	1	1	1.57301e-61	Myeloid_C4
Arachidonic acid metabolism	9.71348e-64	0.0881409	1	1	1.57358e-61	Myeloid_C4
Pyrimidine metabolism	1.36727e-63	0.106789	1	1	2.21498e-61	Myeloid_C4
Fatty acid elongation	6.51951e-63	0.0899721	1	1	1.05616e-60	Myeloid_C4
Foxo mediated transcription of oxidative stress metabolic and neuronal genes	8.35246e-63	0.125192	1	1	1.3531e-60	Myeloid_C4
Metabolism of nucleotides	2.26486e-62	0.0933166	1	1	3.66907e-60	Myeloid_C4
Vitamin B5 pantothenate metabolism	1.32765e-61	0.135159	1	1	2.1508e-59	Myeloid_C4
Terpenoid backbone biosynthesis	1.71049e-61	0.0871836	1	1	2.77099e-59	Myeloid_C4
Metabolism of cofactors	1.02295e-60	0.131075	1	1	1.65719e-58	Myeloid_C4
Sulfur metabolism	1.76319e-60	0.266989	1	0.752	2.85637e-58	Myeloid_C4
N-Glycan biosynthesis	1.9035e-60	0.0788951	1	1	3.08367e-58	Myeloid_C4
Metabolism of steroid hormones	3.0466e-60	0.126351	0.974	0.337	4.9355e-58	Myeloid_C4
Pentose phosphate pathway	1.5162e-59	0.122337	1	1	2.45625e-57	Myeloid_C4
Abacavir metabolism	3.28821e-59	0.240366	1	1	5.3269e-57	Myeloid_C4
Taurine and hypotaurine metabolism	6.86476e-59	0.204879	0.096	0	1.11209e-56	Myeloid_C4
Alpha linolenic OMEGA3 and linoleic OMEGA6 acid metabolism	1.73225e-58	0.138734	1	1	2.80624e-56	Myeloid_C4
Metabolism of RNA	5.49993e-58	0.0884887	1	1	8.90989e-56	Myeloid_C4
Defects in vitamin and cofactor metabolism	5.80321e-58	0.115094	1	1	9.4012e-56	Myeloid_C4
Creatine metabolism	1.39604e-57	0.172171	0.878	0.149	2.26158e-55	Myeloid_C4
Metabolism of folate and pterines	1.75189e-57	0.136458	1	1	2.83807e-55	Myeloid_C4
Abacavir transport and metabolism	3.85351e-57	0.147909	1	1	6.24269e-55	Myeloid_C4
Metabolism of ingested semet sec mesec into H2SE	2.08985e-56	0.165415	1	1	3.38555e-54	Myeloid_C4
Nicotinate and nicotinamide metabolism	3.71668e-55	0.0943197	1	1	6.02102e-53	Myeloid_C4
Metabolism of polyamines	4.121e-55	0.148229	1	1	6.67602e-53	Myeloid_C4
Biotin transport and metabolism	1.13107e-54	0.129852	1	1	1.83233e-52	Myeloid_C4
Amino sugar and nucleotide sugar metabolism	3.79772e-54	0.0755047	1	1	6.15231e-52	Myeloid_C4
Metabolism of porphyrins	8.71703e-54	0.107517	1	1	1.41216e-51	Myeloid_C4
Phosphonate and phosphinate metabolism	2.46339e-53	0.212331	1	0.987	3.9907e-51	Myeloid_C4
Purine metabolism	1.16508e-52	0.0571325	1	1	1.88743e-50	Myeloid_C4
Chrebp activates metabolic gene expression	4.98846e-52	0.246449	0.983	0.899	8.0813e-50	Myeloid_C4
Synthesis and degradation of ketone bodies	2.21246e-51	0.0716086	1	1	3.58418e-49	Myeloid_C4
Phospholipid metabolism	3.85892e-51	0.0396977	1	1	6.25145e-49	Myeloid_C4
Galactose metabolism	2.96023e-50	0.0956427	1	1	4.79558e-48	Myeloid_C4
Metabolism of angiotensinogen to angiotensins	5.89142e-50	0.0916852	1	1	9.5441e-48	Myeloid_C4
Defects in biotin btn metabolism	1.78368e-49	0.142957	1	1	2.88956e-47	Myeloid_C4
Triglyceride metabolism	5.39984e-49	0.0630271	1	1	8.74774e-47	Myeloid_C4
Pp2a mediated dephosphorylation of key metabolic factors	5.07621e-48	0.150203	1	1	8.22346e-46	Myeloid_C4
Fatty acid biosynthesis	9.60385e-48	0.151148	0.939	0.551	1.55582e-45	Myeloid_C4
Aspartate and asparagine metabolism	4.56609e-46	0.101651	0.939	0.457	7.39706e-44	Myeloid_C4
Sphingolipid metabolism	4.69952e-46	0.0634242	1	1	7.61322e-44	Myeloid_C4
Vitamin C ascorbate metabolism	3.82877e-42	0.162898	1	0.971	6.2026e-40	Myeloid_C4
Glycosylphosphatidylinositol (GPI)-anchor biosynthesis	5.0717e-42	0.0795202	1	1	8.21616e-40	Myeloid_C4
Selenoamino acid metabolism	6.47716e-39	0.0205668	1	1	1.0493e-36	Myeloid_C4
Metabolism of nitric oxide NOS3 activation and regulation	3.81898e-37	0.0819361	1	1	6.18675e-35	Myeloid_C4
Vitamin B6 metabolism	2.43278e-36	0.17206	0.965	0.749	3.9411e-34	Myeloid_C4
Defects in cobalamin B12 metabolism	1.59854e-35	0.096265	1	1	2.58964e-33	Myeloid_C4
Peptide hormone metabolism	2.11955e-34	0.0373752	1	1	3.43367e-32	Myeloid_C4
Ketone body metabolism	2.91054e-34	0.0497696	1	1	4.71508e-32	Myeloid_C4
alpha-Linolenic acid metabolism	3.5805e-34	0.0527092	1	1	5.80041e-32	Myeloid_C4
Starch and sucrose metabolism	2.99492e-29	0.0514885	1	0.994	4.85177e-27	Myeloid_C4
Linoleic acid LA metabolism	1.13513e-28	0.0791382	1	1	1.83891e-26	Myeloid_C4
Cobalamin CBL vitamin B12 transport and metabolism	1.64131e-26	0.0613646	0.991	0.997	2.65892e-24	Myeloid_C4
Glutamate and glutamine metabolism	2.04656e-26	0.055332	1	1	3.31543e-24	Myeloid_C4
Glycosphingolipid metabolism	4.82678e-24	0.0382857	1	1	7.81938e-22	Myeloid_C4
Linoleic acid metabolism	8.01738e-24	0.0531787	0.974	0.968	1.29881e-21	Myeloid_C4
Valine, leucine and isoleucine biosynthesis	1.03994e-23	0.217612	0.904	0.529	1.68471e-21	Myeloid_C4
Integration of energy metabolism	3.6928e-22	0.0243551	1	1	5.98234e-20	Myeloid_C4
Glycosphingolipid biosynthesis - globo and isoglobo series	2.59254e-21	0.0845544	0.817	0.455	4.19991e-19	Myeloid_C4
Glycosaminoglycan degradation	5.41339e-20	0.0490409	1	1	8.76969e-18	Myeloid_C4
Riboflavin metabolism	1.6811e-19	0.0944332	1	1	2.72338e-17	Myeloid_C4
Other glycan degradation	4.00345e-16	0.0462617	1	1	6.4856e-14	Myeloid_C4
Carnitine metabolism	5.22257e-16	0.048863	1	1	8.46056e-14	Myeloid_C4
Vitamin D calciferol metabolism	9.36516e-16	0.0659902	1	0.949	1.51716e-13	Myeloid_C4
PKA mediated phosphorylation of key metabolic factors	1.03187e-15	0.0655061	1	1	1.67163e-13	Myeloid_C4
Nicotinate metabolism	5.75342e-15	0.0262999	1	1	9.32054e-13	Myeloid_C4
Ether lipid metabolism	7.16903e-15	0.0309031	1	1	1.16138e-12	Myeloid_C4
Nitrogen metabolism	1.14404e-14	0.0279833	1	1	1.85335e-12	Myeloid_C4
D-Glutamine and D-glutamate metabolism	1.18707e-13	0.0525945	1	1	1.92305e-11	Myeloid_C4
Glycogen metabolism	1.74742e-10	0.0221531	1	1	2.83082e-08	Myeloid_C4
Sialic acid metabolism	1.91154e-10	0.0195918	1	1	3.0967e-08	Myeloid_C4
Vitamin B2 riboflavin metabolism	6.37167e-10	0.0610587	0.991	0.997	1.03221e-07	Myeloid_C4
Heparan sulfate heparin hs gag metabolism	1.13516e-09	0.0167378	1	1	1.83896e-07	Myeloid_C4
Biotin metabolism	2.15424e-08	0.0527251	1	1	3.48987e-06	Myeloid_C4
Thiamine metabolism	4.50791e-07	0.0223104	1	1	7.30282e-05	Myeloid_C4
Glycosphingolipid biosynthesis - ganglio series	9.09549e-07	0.0197151	1	1	0.000147347	Myeloid_C4
Selenocompound metabolism	2.95488e-06	0.0284275	1	1	0.000478691	Myeloid_C4
Regulation of glycolysis by fructose 2 6 bisphosphate metabolism	0.00032684	0.0213938	1	1	0.052948	Myeloid_C4
Hyaluronan metabolism	0.000571121	0.0144885	1	1	0.0925216	Myeloid_C4
Chondroitin sulfate dermatan sulfate metabolism	0.0026357	0.00781617	1	1	0.426984	Myeloid_C4
Metabolism of amine derived hormones	0.0036592	0.013221	0	0	0.592791	Myeloid_C4
Diseases associated with glycosaminoglycan metabolism	0.00889362	0.00660465	1	1	1	Myeloid_C4

## Sheet: S7
TableS7: Tissue distribution preferences analysis for different myeloid cell metabolic clusters.
rid	cid	count	p.value	OR	adj.p.value
Myeloid_C0	Tumor	2831	1.47438e-41	0.63615	3.15939e-41
Myeloid_C0	PVTT	912	7.16946e-59	2.41128	1.79236e-58
Myeloid_C0	Normal	2268	0.000216935	1.13674	0.00023243
Myeloid_C1	Tumor	2044	6.62717e-78	0.517272	1.98815e-77
Myeloid_C1	PVTT	303	5.52011e-29	0.493601	9.20019e-29
Myeloid_C1	Normal	2439	1.05291e-148	2.55414	5.26457e-148
Myeloid_C2	Tumor	2366	0	13.3251	0
Myeloid_C2	PVTT	16	8.1325e-106	0.0449546	3.04969e-105
Myeloid_C2	Normal	193	7.55555e-291	0.112546	5.66666e-290
Myeloid_C3	Tumor	719	1.02651e-06	0.765989	1.28314e-06
Myeloid_C3	PVTT	301	2.01419e-33	2.49298	3.7766e-33
Myeloid_C3	Normal	483	0.00111575	0.828004	0.00111575
Myeloid_C4	Tumor	108	2.14775e-21	13.4035	3.22162e-21
Myeloid_C4	PVTT	0	7.11823e-06	0	8.21334e-06
Myeloid_C4	Normal	7	5.16182e-14	0.114294	7.03885e-14

## Sheet: S8
TableS8: Differences in metabolic pathway scores among different T cell metabolic clusters.
Metabolism Pathway	p_val	avg_log2FC	pct.1	pct.2	p_val_adj	cluster
Class C3 metabotropic glutamate pheromone receptors	0	0.00943528	0	0	0	T_C0
Defective csf2rb causes pulmonary surfactant metabolism dysfunction 5 smdp5	0	0.00881155	0.004	0.004	0	T_C0
Diseases associated with surfactant metabolism	0	0.00746914	0	0	0	T_C0
Caffeine metabolism	2.65908e-237	0.00199663	0.009	0.019	4.30771e-235	T_C0
Metabolism of amine derived hormones	7.12916e-233	0.00414658	0	0	1.15492e-230	T_C0
Lipoic acid metabolism	1.00903e-59	0.00904446	1	1	1.63463e-57	T_C0
Neomycin, kanamycin and gentamicin biosynthesis	6.17253e-39	0.00195527	1	0.985	9.9995e-37	T_C0
Vitamin B1 thiamin metabolism	7.76914e-38	0.00450735	1	0.999	1.2586e-35	T_C0
Glycosaminoglycan biosynthesis - heparan sulfate / heparin	1.5091e-25	0.00304877	0.959	0.85	2.44474e-23	T_C0
Linoleic acid metabolism	1.21164e-18	0.0024516	1	0.98	1.96286e-16	T_C0
Surfactant metabolism	1.25469e-17	0.00109473	0	0.003	2.03259e-15	T_C0
alpha-Linolenic acid metabolism	5.84808e-10	0.00146937	1	0.999	9.47389e-08	T_C0
PKA mediated phosphorylation of key metabolic factors	6.58822e-10	0.000219374	1	0.999	1.06729e-07	T_C0
Carnitine metabolism	3.25702e-07	0.000743619	1	1	5.27637e-05	T_C0
Thiamine metabolism	1.78408e-05	0.00119095	1	1	0.00289021	T_C0
Glycosaminoglycan biosynthesis - keratan sulfate	0	0.0383345	1	1	0	T_C1
Glycosphingolipid biosynthesis - globo and isoglobo series	0	0.0328475	0.134	0.072	0	T_C1
Glycosphingolipid biosynthesis - ganglio series	0	0.0285787	1	1	0	T_C1
Keratan sulfate keratin metabolism	0	0.027155	1	1	0	T_C1
Mannose type O-glycan biosynthesis	0	0.0210564	1	1	0	T_C1
Glycosphingolipid biosynthesis - lacto and neolacto series	0	0.0196231	1	0.999	0	T_C1
Other types of O-glycan biosynthesis	0	0.0169608	1	1	0	T_C1
Diseases associated with glycosaminoglycan metabolism	0	0.0157508	1	1	0	T_C1
Glycosaminoglycan metabolism	0	0.0104138	1	1	0	T_C1
Glycosaminoglycan degradation	2.11825e-254	0.0157094	1	1	3.43157e-252	T_C1
Chondroitin sulfate dermatan sulfate metabolism	5.84907e-254	0.00849413	1	1	9.4755e-252	T_C1
Mucin type O-glycan biosynthesis	2.31873e-246	0.0118212	1	0.998	3.75635e-244	T_C1
Other glycan degradation	5.38637e-222	0.0134979	1	1	8.72591e-220	T_C1
Hyaluronan metabolism	2.25772e-176	0.0148983	1	1	3.65751e-174	T_C1
Diseases of metabolism	1.11783e-128	0.00146953	1	1	1.81088e-126	T_C1
Galactose metabolism	6.27546e-128	0.00466324	1	1	1.01663e-125	T_C1
Sialic acid metabolism	1.2013e-107	0.00750411	1	1	1.9461e-105	T_C1
Lipoic acid metabolism	1.65206e-96	0.00999591	1	1	2.67633e-94	T_C1
Glycosphingolipid metabolism	1.58906e-58	0.0047996	1	1	2.57428e-56	T_C1
Amino sugar and nucleotide sugar metabolism	1.23006e-56	0.00209604	1	1	1.99269e-54	T_C1
N-Glycan biosynthesis	1.63335e-46	0.00241852	1	1	2.64602e-44	T_C1
Vitamin B1 thiamin metabolism	7.67089e-45	0.00493948	1	0.999	1.24268e-42	T_C1
Neomycin, kanamycin and gentamicin biosynthesis	3.49489e-43	0.00650277	1	0.986	5.66173e-41	T_C1
Heparan sulfate heparin hs gag metabolism	7.39595e-39	0.00306013	1	1	1.19814e-36	T_C1
Glycosaminoglycan biosynthesis - chondroitin sulfate / dermatan sulfate	3.89097e-33	0.00536502	1	1	6.30337e-31	T_C1
Class C3 metabotropic glutamate pheromone receptors	3.89634e-33	0.00606309	0	0	6.31208e-31	T_C1
PI metabolism	1.38173e-27	0.0025841	1	1	2.2384e-25	T_C1
PKA mediated phosphorylation of key metabolic factors	4.93114e-23	0.00147181	1	0.999	7.98844e-21	T_C1
Glycosaminoglycan biosynthesis - heparan sulfate / heparin	3.26975e-19	0.00319988	0.943	0.867	5.297e-17	T_C1
Nicotinate metabolism	7.14688e-16	0.00235129	1	1	1.15779e-13	T_C1
Thiamine metabolism	5.08009e-13	0.00132582	1	1	8.22975e-11	T_C1
Defective csf2rb causes pulmonary surfactant metabolism dysfunction 5 smdp5	9.36421e-13	0.00356999	0.004	0.004	1.517e-10	T_C1
Inositol phosphate metabolism	1.16012e-12	0.00126856	1	1	1.87939e-10	T_C1
Carnitine metabolism	7.47613e-10	0.00161587	1	1	1.21113e-07	T_C1
Selenocompound metabolism	1.61788e-08	0.00122331	1	1	2.62097e-06	T_C1
alpha-Linolenic acid metabolism	3.52749e-07	0.00137782	1	0.999	5.71454e-05	T_C1
Ketone body metabolism	1.69877e-06	0.000676927	1	1	0.000275201	T_C1
Linoleic acid metabolism	4.03087e-05	0.00138545	1	0.982	0.00653001	T_C1
Glycogen metabolism	4.61084e-05	0.000896202	1	1	0.00746956	T_C1
Diseases associated with surfactant metabolism	0.000117344	0.00181483	0	0	0.0190098	T_C1
D-Glutamine and D-glutamate metabolism	0	0.127396	1	1	0	T_C2
Glutamate and glutamine metabolism	0	0.0563494	1	1	0	T_C2
Nitrogen metabolism	0	0.0384891	1	0.999	0	T_C2
Arginine biosynthesis	0	0.0370461	1	1	0	T_C2
Alanine, aspartate and glutamate metabolism	0	0.0228124	1	1	0	T_C2
Phenylalanine, tyrosine and tryptophan biosynthesis	5.39008e-73	0.0551776	0.358	0.123	8.73193e-71	T_C2
Phenylalanine metabolism	1.73826e-51	0.0121408	0.662	0.528	2.81598e-49	T_C2
Tyrosine metabolism	6.50074e-51	0.004612	0.436	0.334	1.05312e-48	T_C2
Aspartate and asparagine metabolism	3.5079e-42	0.019742	0.861	0.836	5.68279e-40	T_C2
Neomycin, kanamycin and gentamicin biosynthesis	7.23934e-09	0.002668	1	0.988	1.17277e-06	T_C2
Inositol phosphate metabolism	3.31741e-06	0.00137678	1	1	0.000537421	T_C2
Glycosaminoglycan biosynthesis - heparan sulfate / heparin	0.000174386	0.000415001	0.913	0.885	0.0282505	T_C2
Lipoic acid metabolism	0.000196226	0.00429353	1	1	0.0317886	T_C2
PI metabolism	0.000505711	0.00116526	1	1	0.0819252	T_C2
Glycosaminoglycan biosynthesis - keratan sulfate	0.00141386	0.00326256	1	1	0.229045	T_C2
Diseases associated with surfactant metabolism	0.00156772	0.00209764	0	0	0.25397	T_C2
Glucagon signaling in metabolic regulation	0.00170707	0.00145467	1	1	0.276546	T_C2
Glycosphingolipid biosynthesis - lacto and neolacto series	0.00736632	0.00275401	1	1	1	T_C2
Metabolism of polyamines	0	0.112207	1	1	0	T_C3
Oxidative phosphorylation	0	0.107389	1	1	0	T_C3
TP53 regulates metabolic genes	0	0.0595489	1	1	0	T_C3
Pyruvate metabolism	0	0.0565469	1	1	0	T_C3
Citrate cycle (TCA cycle)	0	0.0561468	1	1	0	T_C3
Pyruvate metabolism and citric acid TCA cycle	0	0.0560366	1	1	0	T_C3
Glycolysis / Gluconeogenesis	0	0.0558913	1	1	0	T_C3
Glucose metabolism	0	0.0454819	1	1	0	T_C3
Metabolism of RNA	0	0.0453498	1	1	0	T_C3
Pyrimidine metabolism	0	0.0452045	1	1	0	T_C3
Pentose phosphate pathway	0	0.0448745	1	1	0	T_C3
Cysteine and methionine metabolism	0	0.0416386	1	1	0	T_C3
Metabolism of nucleotides	0	0.0415611	1	1	0	T_C3
Drug metabolism - other enzymes	0	0.0414263	0.997	0.999	0	T_C3
Fructose and mannose metabolism	0	0.0406655	1	1	0	T_C3
Glutathione metabolism	0	0.0343667	1	1	0	T_C3
Propanoate metabolism	0	0.0328236	1	1	0	T_C3
Metabolism of amino acids and derivatives	0	0.0274494	1	1	0	T_C3
Purine metabolism	0	0.0255263	1	1	0	T_C3
Metabolism of steroids	0	0.0186122	1	1	0	T_C3
Metabolism of vitamins and cofactors	0	0.0177312	1	1	0	T_C3
Metabolism of carbohydrates	0	0.0125404	1	1	0	T_C3
Metabolism of lipids	0	0.00987234	1	1	0	T_C3
Glyoxylate and dicarboxylate metabolism	8.92473e-302	0.0340031	1	1	1.44581e-299	T_C3
Valine, leucine and isoleucine biosynthesis	1.42966e-293	0.0342831	0.227	0.066	2.31605e-291	T_C3
Sulfur amino acid metabolism	1.94154e-282	0.0470856	0.998	1	3.14529e-280	T_C3
Fatty acid metabolism	7.28478e-248	0.0108279	1	1	1.18013e-245	T_C3
Peptide hormone metabolism	1.53568e-220	0.0172655	1	1	2.48781e-218	T_C3
Vitamin D calciferol metabolism	1.05862e-213	0.0766587	0.961	0.761	1.71497e-211	T_C3
Fatty acid degradation	3.27311e-208	0.0198055	1	1	5.30244e-206	T_C3
Metabolism of steroid hormones	1.05155e-206	0.029564	0.238	0.064	1.70351e-204	T_C3
Metabolism of fat soluble vitamins	8.20332e-194	0.0343654	1	1	1.32894e-191	T_C3
Vitamin C ascorbate metabolism	5.37564e-189	0.0909333	0.945	0.994	8.70853e-187	T_C3
Phosphonate and phosphinate metabolism	2.2955e-186	0.000190095	0.97	0.998	3.71872e-184	T_C3
Vitamin B6 metabolism	2.81093e-185	0.0125261	0.676	0.99	4.5537e-183	T_C3
Arginine and proline metabolism	5.58749e-182	0.0199635	1	1	9.05173e-180	T_C3
Phenylalanine metabolism	1.24403e-179	0.0423385	0.722	0.533	2.01532e-177	T_C3
Glycine, serine and threonine metabolism	2.84993e-174	0.0196066	1	1	4.61689e-172	T_C3
Tyrosine metabolism	2.1846e-169	0.0262576	0.612	0.324	3.53906e-167	T_C3
Fatty acid elongation	2.87628e-167	0.023242	1	1	4.65958e-165	T_C3
Diseases of carbohydrate metabolism	1.20332e-159	0.018143	1	1	1.94938e-157	T_C3
Folate biosynthesis	1.48252e-154	0.0279159	1	1	2.40169e-152	T_C3
One carbon pool by folate	3.23553e-154	0.0369727	1	1	5.24156e-152	T_C3
beta-Alanine metabolism	1.97366e-145	0.019144	0.988	1	3.19733e-143	T_C3
Galactose metabolism	3.1685e-145	0.0228147	1	1	5.13298e-143	T_C3
Valine, leucine and isoleucine degradation	1.19728e-142	0.0140578	1	1	1.93959e-140	T_C3
Regulation of lipid metabolism by pparalpha	4.01537e-137	0.0108364	1	1	6.5049e-135	T_C3
Metabolism of water soluble vitamins and cofactors	7.8718e-136	0.00910456	1	1	1.27523e-133	T_C3
Glyoxylate metabolism and glycine degradation	3.79797e-130	0.0178852	1	1	6.15272e-128	T_C3
Pentose and glucuronate interconversions	4.28558e-126	0.0174154	0.116	0.028	6.94265e-124	T_C3
Metabolism of cofactors	4.3479e-117	0.0260313	1	1	7.0436e-115	T_C3
Biosynthesis of unsaturated fatty acids	3.84596e-103	0.0180296	1	1	6.23046e-101	T_C3
Metabolism of nitric oxide NOS3 activation and regulation	6.3149e-99	0.027909	1	1	1.02301e-96	T_C3
Triglyceride metabolism	1.23342e-98	0.0133638	1	1	1.99814e-96	T_C3
Integration of energy metabolism	2.09192e-89	0.00850032	1	1	3.38891e-87	T_C3
Metabolism of xenobiotics by cytochrome P450	5.54412e-89	0.0198763	0.32	0.056	8.98148e-87	T_C3
Metabolism of porphyrins	9.26337e-83	0.0183713	1	1	1.50067e-80	T_C3
Metabolism of folate and pterines	1.26745e-79	0.024172	1	1	2.05326e-77	T_C3
Amino sugar and nucleotide sugar metabolism	5.45065e-79	0.0111645	1	1	8.83005e-77	T_C3
N-Glycan biosynthesis	7.62747e-79	0.0125239	1	1	1.23565e-76	T_C3
Ubiquinone and other terpenoid-quinone biosynthesis	2.87271e-77	0.043976	0.998	1	4.6538e-75	T_C3
Taurine and hypotaurine metabolism	9.95453e-77	0.0104479	0	0.002	1.61263e-74	T_C3
Foxo mediated transcription of oxidative stress metabolic and neuronal genes	1.0678e-76	0.0154246	0.997	1	1.72984e-74	T_C3
Metabolism of angiotensinogen to angiotensins	1.24796e-74	0.0234914	1	1	2.0217e-72	T_C3
Metabolism of ingested semet sec mesec into H2SE	1.2764e-71	0.00242045	1	1	2.06777e-69	T_C3
Porphyrin and chlorophyll metabolism	3.76923e-68	0.0130678	0.249	0.082	6.10616e-66	T_C3
Glucagon signaling in metabolic regulation	1.13364e-60	0.0126838	1	1	1.8365e-58	T_C3
Riboflavin metabolism	1.80304e-58	0.0459584	1	1	2.92093e-56	T_C3
Sphingolipid metabolism	2.13165e-52	0.00727649	1	1	3.45328e-50	T_C3
Butanoate metabolism	5.44759e-51	0.00933628	1	1	8.82509e-49	T_C3
Lysine degradation	7.34761e-50	0.00806532	1	1	1.19031e-47	T_C3
Chrebp activates metabolic gene expression	4.91519e-42	0.0157849	0.882	0.999	7.96261e-40	T_C3
Pp2a mediated dephosphorylation of key metabolic factors	8.813e-42	0.0371086	1	1	1.42771e-39	T_C3
Selenoamino acid metabolism	9.08363e-39	0.00628167	1	1	1.47155e-36	T_C3
Phenylalanine, tyrosine and tryptophan biosynthesis	6.98656e-38	0.0570539	0.336	0.144	1.13182e-35	T_C3
Glycosphingolipid metabolism	2.96884e-37	0.00832386	1	1	4.80952e-35	T_C3
Steroid biosynthesis	6.23809e-34	0.0115629	1	1	1.01057e-31	T_C3
Regulation of glycolysis by fructose 2 6 bisphosphate metabolism	1.6312e-30	0.0175503	1	1	2.64254e-28	T_C3
Tryptophan metabolism	2.8657e-29	0.00592498	1	1	4.64243e-27	T_C3
Phenylalanine and tyrosine metabolism	7.41433e-27	0.0405359	0.803	0.992	1.20112e-24	T_C3
Glycosylphosphatidylinositol (GPI)-anchor biosynthesis	6.25117e-24	0.0104772	1	1	1.01269e-21	T_C3
Nicotinate and nicotinamide metabolism	1.56759e-22	0.00683677	1	1	2.5395e-20	T_C3
Vitamin B2 riboflavin metabolism	3.88525e-20	0.020487	0.989	0.999	6.29411e-18	T_C3
Arachidonic acid metabolism	9.4554e-20	0.00560002	1	1	1.53178e-17	T_C3
Sulfur metabolism	5.5e-17	0.0592085	0.623	0.767	8.91e-15	T_C3
Creatine metabolism	2.19788e-16	0.035358	0.122	0.029	3.56057e-14	T_C3
Abacavir transport and metabolism	2.74388e-14	0.00145928	1	1	4.44508e-12	T_C3
Fructose metabolism	4.24429e-14	0.0272851	1	1	6.87575e-12	T_C3
Peroxisomal lipid metabolism	5.41644e-11	0.00418664	1	1	8.77463e-09	T_C3
Drug metabolism - cytochrome P450	1.47434e-08	0.00795691	0.973	0.997	2.38843e-06	T_C3
Starch and sucrose metabolism	8.92005e-07	0.00426599	0.987	1	0.000144505	T_C3
Abacavir metabolism	2.11078e-05	0.0281232	1	1	0.00341947	T_C3
Hyaluronan metabolism	0.000745328	0.00360858	1	1	0.120743	T_C3
Glycosphingolipid biosynthesis - globo and isoglobo series	0.00297878	0.0143462	0.168	0.083	0.482563	T_C3
Pantothenate and CoA biosynthesis	0.00377837	0.00196981	0.997	1	0.612096	T_C3
Terpenoid backbone biosynthesis	0.00420158	0.00165708	1	1	0.680656	T_C3
Ketone body metabolism	0	0.0472767	1	1	0	T_C4
Synthesis and degradation of ketone bodies	0	0.0471964	1	1	0	T_C4
Butanoate metabolism	0	0.0223463	1	1	0	T_C4
Lipoic acid metabolism	4.0895e-251	0.0204407	1	1	6.62498e-249	T_C4
Tryptophan metabolism	2.03746e-245	0.016771	1	1	3.30069e-243	T_C4
Valine, leucine and isoleucine degradation	4.57389e-214	0.013273	1	1	7.40971e-212	T_C4
Terpenoid backbone biosynthesis	1.93577e-208	0.0251489	1	1	3.13594e-206	T_C4
Biotin metabolism	5.76615e-192	0.00745302	1	0.999	9.34116e-190	T_C4
Vitamin B1 thiamin metabolism	2.1241e-187	0.0119768	1	0.999	3.44104e-185	T_C4
Neomycin, kanamycin and gentamicin biosynthesis	6.11078e-170	0.00827669	1	0.99	9.89946e-168	T_C4
D-Arginine and D-ornithine metabolism	1.09991e-156	0.00236524	0.001	0.01	1.78186e-154	T_C4
Fatty acid degradation	4.18072e-142	0.0119472	1	1	6.77277e-140	T_C4
Lysine degradation	2.99677e-136	0.0117405	1	1	4.85477e-134	T_C4
Thiamine metabolism	7.24983e-136	0.0117824	1	1	1.17447e-133	T_C4
Defects in biotin btn metabolism	1.15386e-118	0.00595169	1	1	1.86925e-116	T_C4
PKA mediated phosphorylation of key metabolic factors	2.17864e-109	0.00911331	1	0.999	3.5294e-107	T_C4
Carnitine metabolism	2.41637e-102	0.0102998	1	1	3.91452e-100	T_C4
Metabolism of ingested semet sec mesec into H2SE	4.80352e-101	0.00243831	1	1	7.78171e-99	T_C4
Biotin transport and metabolism	2.92709e-90	0.0063786	1	1	4.74189e-88	T_C4
Selenocompound metabolism	6.32912e-90	0.00932046	1	1	1.02532e-87	T_C4
Primary bile acid biosynthesis	7.49753e-89	0.00489132	1	1	1.2146e-86	T_C4
Glyoxylate and dicarboxylate metabolism	1.23285e-79	0.00798239	1	1	1.99721e-77	T_C4
Mannose type O-glycan biosynthesis	1.71054e-72	0.0109016	1	1	2.77107e-70	T_C4
alpha-Linolenic acid metabolism	1.7684e-71	0.00725537	1	0.999	2.86481e-69	T_C4
Linoleic acid metabolism	5.34235e-62	0.00555795	1	0.986	8.65461e-60	T_C4
Linoleic acid LA metabolism	1.97647e-61	0.0109307	1	1	3.20188e-59	T_C4
Glycosaminoglycan biosynthesis - heparan sulfate / heparin	2.27915e-61	0.00531621	0.993	0.883	3.69222e-59	T_C4
Propanoate metabolism	7.43e-60	0.011103	1	1	1.20366e-57	T_C4
Selenoamino acid metabolism	5.76253e-57	0.0078754	1	1	9.33529e-55	T_C4
Glycerolipid metabolism	2.2545e-43	0.00456266	1	1	3.6523e-41	T_C4
Glycosphingolipid biosynthesis - lacto and neolacto series	2.84704e-42	0.00663059	1	1	4.6122e-40	T_C4
Pantothenate and CoA biosynthesis	6.47995e-37	0.00127866	1	0.999	1.04975e-34	T_C4
Nicotinate metabolism	9.58953e-34	0.0069332	1	1	1.5535e-31	T_C4
Alpha linolenic OMEGA3 and linoleic OMEGA6 acid metabolism	2.69366e-33	0.00533618	1	1	4.36373e-31	T_C4
Vitamin B5 pantothenate metabolism	4.54907e-33	0.00176521	1	1	7.36949e-31	T_C4
Heparan sulfate heparin hs gag metabolism	1.9629e-32	0.00436066	1	1	3.17989e-30	T_C4
Class C3 metabotropic glutamate pheromone receptors	9.36145e-32	0.00602902	0	0	1.51655e-29	T_C4
Mucin type O-glycan biosynthesis	3.60405e-27	0.0057678	1	0.999	5.83856e-25	T_C4
Diseases of metabolism	5.23192e-26	0.00132168	1	1	8.47571e-24	T_C4
Retinol metabolism	8.78639e-26	0.000102669	0.006	0.041	1.42339e-23	T_C4
Peroxisomal lipid metabolism	1.37588e-25	0.000861923	1	1	2.22892e-23	T_C4
Glycosaminoglycan biosynthesis - chondroitin sulfate / dermatan sulfate	4.63122e-24	0.00625731	1	1	7.50258e-22	T_C4
Glycosaminoglycan metabolism	3.01775e-23	0.00304019	1	1	4.88875e-21	T_C4
Metabolic disorders of biological oxidation enzymes	1.81479e-21	0.000594507	1	1	2.93996e-19	T_C4
Alanine, aspartate and glutamate metabolism	3.46156e-19	0.00169802	1	1	5.60772e-17	T_C4
PI metabolism	3.98249e-19	0.00410671	1	1	6.45163e-17	T_C4
Chondroitin sulfate dermatan sulfate metabolism	9.48441e-19	0.00339778	1	1	1.53648e-16	T_C4
Diseases associated with glycosaminoglycan metabolism	2.68587e-13	0.00205998	1	1	4.3511e-11	T_C4
Biosynthesis of unsaturated fatty acids	3.33009e-08	0.000742589	1	1	5.39475e-06	T_C4
Fatty acid elongation	6.85984e-07	0.0018213	1	1	0.000111129	T_C4
Phospholipid metabolism	3.25455e-06	0.000550959	1	1	0.000527237	T_C4
Other types of O-glycan biosynthesis	6.48718e-06	0.00173632	1	1	0.00105092	T_C4
Glycerophospholipid metabolism	5.59325e-05	0.000107121	1	1	0.00906107	T_C4
Starch and sucrose metabolism	6.0421e-05	4.04938e-05	1	0.999	0.0097882	T_C4
Glycosaminoglycan biosynthesis - keratan sulfate	0.000670894	0.000389214	1	1	0.108685	T_C4
Phenylalanine and tyrosine metabolism	0	0.355386	0.994	0.975	0	T_C5
Phenylalanine metabolism	0	0.28105	0.992	0.541	0	T_C5
Fructose metabolism	0	0.256154	1	1	0	T_C5
Sulfur amino acid metabolism	0	0.253958	1	1	0	T_C5
Ascorbate and aldarate metabolism	0	0.243509	0.574	0	0	T_C5
Metabolism of xenobiotics by cytochrome P450	0	0.207255	1	0.061	0	T_C5
Histidine metabolism	0	0.204398	1	0.982	0	T_C5
Glycine, serine and threonine metabolism	0	0.202734	1	1	0	T_C5
Glyoxylate and dicarboxylate metabolism	0	0.202335	1	1	0	T_C5
Pentose and glucuronate interconversions	0	0.188725	0.965	0.016	0	T_C5
Folate biosynthesis	0	0.188193	1	1	0	T_C5
beta-Alanine metabolism	0	0.186044	1	0.998	0	T_C5
Metabolism of fat soluble vitamins	0	0.180419	1	1	0	T_C5
Drug metabolism - other enzymes	0	0.176784	1	0.999	0	T_C5
Steroid hormone biosynthesis	0	0.172937	0.967	0.007	0	T_C5
Fatty acid degradation	0	0.172274	1	1	0	T_C5
Bile acid and bile salt metabolism	0	0.171206	1	1	0	T_C5
Glyoxylate metabolism and glycine degradation	0	0.168898	1	1	0	T_C5
Drug metabolism - cytochrome P450	0	0.16872	1	0.995	0	T_C5
Retinol metabolism	0	0.166152	0.981	0.019	0	T_C5
Cysteine and methionine metabolism	0	0.165291	1	1	0	T_C5
Primary bile acid biosynthesis	0	0.164984	1	1	0	T_C5
Arginine and proline metabolism	0	0.164726	1	1	0	T_C5
Porphyrin and chlorophyll metabolism	0	0.164329	0.965	0.079	0	T_C5
Butanoate metabolism	0	0.163407	1	1	0	T_C5
Pyruvate metabolism	0	0.162331	1	1	0	T_C5
Glycolysis / Gluconeogenesis	0	0.155178	1	1	0	T_C5
Valine, leucine and isoleucine degradation	0	0.137888	1	1	0	T_C5
Metabolism of steroids	0	0.137808	1	1	0	T_C5
Tryptophan metabolism	0	0.133768	1	1	0	T_C5
Fatty acid metabolism	0	0.120168	1	1	0	T_C5
Metabolism of vitamins and cofactors	0	0.11476	1	1	0	T_C5
Glutathione metabolism	0	0.110545	1	1	0	T_C5
Arachidonic acid metabolism	0	0.108009	1	1	0	T_C5
Metabolism of amino acids and derivatives	0	0.103864	1	1	0	T_C5
Metabolism of water soluble vitamins and cofactors	0	0.0847989	1	1	0	T_C5
Metabolism of lipids	0	0.0843365	1	1	0	T_C5
Diseases of metabolism	0	0.0511623	1	1	0	T_C5
Tyrosine metabolism	3.465e-305	0.207193	0.983	0.337	5.6133e-303	T_C5
Oxidative phosphorylation	1.87273e-304	0.195089	1	1	3.03383e-302	T_C5
Metabolism of carbohydrates	1.3309e-303	0.0541247	1	1	2.15605e-301	T_C5
Peroxisomal lipid metabolism	2.36874e-303	0.166374	1	1	3.83736e-301	T_C5
Metabolism of porphyrins	2.99669e-302	0.138138	1	1	4.85465e-300	T_C5
Metabolism of angiotensinogen to angiotensins	5.45028e-299	0.141644	1	1	8.82945e-297	T_C5
Biosynthesis of unsaturated fatty acids	2.71267e-295	0.148364	1	1	4.39452e-293	T_C5
Citrate cycle (TCA cycle)	1.81793e-294	0.18779	1	1	2.94504e-292	T_C5
Diseases of carbohydrate metabolism	4.75614e-291	0.100181	1	1	7.70495e-289	T_C5
Propanoate metabolism	2.08917e-290	0.134721	1	1	3.38446e-288	T_C5
TP53 regulates metabolic genes	1.12649e-286	0.108887	1	1	1.82491e-284	T_C5
Glucose metabolism	3.28327e-286	0.117505	1	1	5.31889e-284	T_C5
Creatine metabolism	1.01928e-283	0.19531	0.734	0.023	1.65123e-281	T_C5
Arginine biosynthesis	4.57472e-283	0.170347	1	1	7.41105e-281	T_C5
Fructose and mannose metabolism	8.91397e-283	0.122276	1	1	1.44406e-280	T_C5
Regulation of lipid metabolism by pparalpha	5.33534e-281	0.0846469	1	1	8.64325e-279	T_C5
Pentose phosphate pathway	1.35819e-277	0.136358	1	1	2.20027e-275	T_C5
Metabolic disorders of biological oxidation enzymes	3.2716e-273	0.109863	1	1	5.3e-271	T_C5
Pyruvate metabolism and citric acid TCA cycle	1.14106e-271	0.132124	1	1	1.84852e-269	T_C5
Metabolism of nucleotides	1.99533e-271	0.101187	1	1	3.23244e-269	T_C5
Pyrimidine metabolism	2.51622e-271	0.110679	1	1	4.07628e-269	T_C5
Foxo mediated transcription of oxidative stress metabolic and neuronal genes	6.16148e-269	0.128423	1	1	9.9816e-267	T_C5
Glycerolipid metabolism	9.61463e-268	0.0712826	1	1	1.55757e-265	T_C5
One carbon pool by folate	8.78133e-264	0.149562	1	1	1.42258e-261	T_C5
Sulfur metabolism	3.42591e-263	0.294548	0.971	0.75	5.54997e-261	T_C5
Metabolism of steroid hormones	3.67509e-263	0.134258	0.83	0.064	5.95364e-261	T_C5
Lysine degradation	1.82569e-261	0.0749451	1	1	2.95762e-259	T_C5
Alpha linolenic OMEGA3 and linoleic OMEGA6 acid metabolism	7.14803e-261	0.125104	1	1	1.15798e-258	T_C5
Ubiquinone and other terpenoid-quinone biosynthesis	1.4503e-260	0.207511	1	1	2.34949e-258	T_C5
Metabolism of ingested semet sec mesec into H2SE	9.77686e-259	0.17615	1	1	1.58385e-256	T_C5
Vitamin C ascorbate metabolism	3.26315e-258	0.223648	1	0.989	5.28631e-256	T_C5
Metabolism of polyamines	2.04e-256	0.180049	1	1	3.30481e-254	T_C5
Galactose metabolism	3.3373e-252	0.102405	1	1	5.40643e-250	T_C5
Nicotinate and nicotinamide metabolism	5.92459e-248	0.0932726	1	1	9.59783e-246	T_C5
Fatty acid elongation	4.94383e-247	0.0858638	1	1	8.009e-245	T_C5
Phenylalanine, tyrosine and tryptophan biosynthesis	1.85877e-245	0.467171	0.89	0.146	3.0112e-243	T_C5
Metabolism of folate and pterines	8.32918e-245	0.128603	1	1	1.34933e-242	T_C5
Pantothenate and CoA biosynthesis	9.57975e-243	0.128233	1	0.999	1.55192e-240	T_C5
Peptide hormone metabolism	1.10801e-242	0.0556888	1	1	1.79497e-240	T_C5
Taurine and hypotaurine metabolism	1.0166e-241	0.176987	0.054	0	1.64689e-239	T_C5
Abacavir metabolism	1.2402e-237	0.223771	1	1	2.00912e-235	T_C5
Steroid biosynthesis	1.80534e-235	0.140252	1	1	2.92465e-233	T_C5
Metabolism of RNA	3.30846e-229	0.0847189	1	1	5.35971e-227	T_C5
Amino sugar and nucleotide sugar metabolism	1.38067e-227	0.0714085	1	1	2.23668e-225	T_C5
Alanine, aspartate and glutamate metabolism	6.44884e-227	0.0814452	1	1	1.04471e-224	T_C5
Riboflavin metabolism	2.32838e-223	0.185778	1	1	3.77197e-221	T_C5
Sphingolipid metabolism	1.42787e-219	0.0653086	1	1	2.31315e-217	T_C5
Glycerophospholipid metabolism	6.32023e-216	0.0531819	1	1	1.02388e-213	T_C5
Purine metabolism	3.62585e-212	0.0553979	1	1	5.87388e-210	T_C5
Abacavir transport and metabolism	3.89426e-211	0.130045	1	1	6.3087e-209	T_C5
Metabolism of cofactors	4.22009e-207	0.111313	1	1	6.83655e-205	T_C5
Vitamin B5 pantothenate metabolism	1.47458e-199	0.104277	1	1	2.38882e-197	T_C5
N-Glycan biosynthesis	9.02496e-199	0.0670705	1	1	1.46204e-196	T_C5
Fatty acid biosynthesis	5.95711e-193	0.129948	0.871	0.245	9.65051e-191	T_C5
Vitamin D calciferol metabolism	1.68345e-192	0.135786	0.985	0.774	2.72719e-190	T_C5
Triglyceride metabolism	6.32016e-186	0.0643687	1	1	1.02387e-183	T_C5
Phosphonate and phosphinate metabolism	7.30174e-172	0.203747	0.967	0.996	1.18288e-169	T_C5
Chrebp activates metabolic gene expression	1.95721e-170	0.198257	0.96	0.989	3.17067e-168	T_C5
Glycosphingolipid metabolism	9.9398e-166	0.0531102	1	1	1.61025e-163	T_C5
Defects in vitamin and cofactor metabolism	2.21738e-165	0.0791826	1	1	3.59216e-163	T_C5
Phospholipid metabolism	8.2536e-150	0.0288505	1	1	1.33708e-147	T_C5
Biotin transport and metabolism	1.67199e-149	0.0832411	1	1	2.70863e-147	T_C5
Glycosylphosphatidylinositol (GPI)-anchor biosynthesis	1.12478e-138	0.0690225	1	1	1.82214e-136	T_C5
Aspartate and asparagine metabolism	4.46104e-138	0.0935623	0.863	0.839	7.22688e-136	T_C5
Starch and sucrose metabolism	1.76588e-134	0.0518386	0.994	0.999	2.86072e-132	T_C5
Glycosphingolipid biosynthesis - globo and isoglobo series	3.31154e-129	0.0981022	0.588	0.08	5.3647e-127	T_C5
Vitamin B6 metabolism	1.02591e-128	0.153153	0.886	0.963	1.66198e-126	T_C5
Pp2a mediated dephosphorylation of key metabolic factors	1.61449e-124	0.122608	1	1	2.61547e-122	T_C5
Terpenoid backbone biosynthesis	2.23069e-124	0.0518724	1	1	3.61372e-122	T_C5
Ether lipid metabolism	3.39614e-122	0.0395467	0.998	1	5.50174e-120	T_C5
Metabolism of nitric oxide NOS3 activation and regulation	2.75378e-121	0.0714804	1	1	4.46112e-119	T_C5
Synthesis and degradation of ketone bodies	2.23167e-120	0.0434554	1	1	3.61531e-118	T_C5
Linoleic acid LA metabolism	9.40039e-114	0.0649502	1	1	1.52286e-111	T_C5
Defects in biotin btn metabolism	5.35951e-112	0.0866278	1	1	8.68241e-110	T_C5
Integration of energy metabolism	1.33966e-105	0.025413	1	1	2.17026e-103	T_C5
Defects in cobalamin B12 metabolism	1.68416e-103	0.0733244	1	1	2.72834e-101	T_C5
Selenoamino acid metabolism	1.6285e-101	0.0160573	1	1	2.63816e-99	T_C5
Other glycan degradation	2.37481e-98	0.050993	1	1	3.84719e-96	T_C5
Linoleic acid metabolism	2.76804e-94	0.0490515	0.981	0.987	4.48422e-92	T_C5
Nitrogen metabolism	1.55676e-84	0.0367837	0.996	0.999	2.52195e-82	T_C5
Valine, leucine and isoleucine biosynthesis	3.28165e-84	0.236794	0.732	0.067	5.31627e-82	T_C5
Glutamate and glutamine metabolism	1.96257e-79	0.0528683	1	1	3.17936e-77	T_C5
Ketone body metabolism	8.04047e-78	0.0336512	1	1	1.30256e-75	T_C5
Cobalamin CBL vitamin B12 transport and metabolism	6.27041e-76	0.0476503	0.994	1	1.01581e-73	T_C5
Glycosaminoglycan degradation	1.32932e-75	0.0468431	1	1	2.1535e-73	T_C5
Hyaluronan metabolism	5.46714e-67	0.0353698	1	1	8.85676e-65	T_C5
alpha-Linolenic acid metabolism	2.73595e-66	0.0326126	0.998	0.999	4.43224e-64	T_C5
Nicotinate metabolism	1.0772e-65	0.0256545	1	1	1.74507e-63	T_C5
Vitamin B2 riboflavin metabolism	1.54174e-44	0.0655206	0.958	0.999	2.49762e-42	T_C5
Diseases associated with glycosaminoglycan metabolism	8.42721e-40	0.0171375	1	1	1.36521e-37	T_C5
Sialic acid metabolism	1.41051e-39	0.0184854	1	1	2.28503e-37	T_C5
D-Arginine and D-ornithine metabolism	8.40903e-29	0.193492	0.339	0.002	1.36226e-26	T_C5
D-Glutamine and D-glutamate metabolism	7.18506e-28	0.0495988	0.996	1	1.16398e-25	T_C5
Glycogen metabolism	2.33239e-26	0.0183303	1	1	3.77847e-24	T_C5
Heparan sulfate heparin hs gag metabolism	3.4992e-26	0.0105243	1	1	5.6687e-24	T_C5
Carnitine metabolism	4.59651e-25	0.0295835	1	1	7.44634e-23	T_C5
Selenocompound metabolism	2.35541e-24	0.0253101	1	1	3.81576e-22	T_C5
PKA mediated phosphorylation of key metabolic factors	6.54381e-24	0.0495012	1	0.999	1.0601e-21	T_C5
Regulation of glycolysis by fructose 2 6 bisphosphate metabolism	1.25288e-15	0.024082	1	1	2.02967e-13	T_C5
Glycosphingolipid biosynthesis - ganglio series	2.26383e-06	0.00906767	1	1	0.000366741	T_C5
Chondroitin sulfate dermatan sulfate metabolism	8.31597e-05	0.00482456	1	1	0.0134719	T_C5
Surfactant metabolism	0.00329483	0.00791795	0.017	0.002	0.533762	T_C5
Biotin transport and metabolism	4.15195e-155	0.096157	1	1	6.72616e-153	T_C6
Defects in biotin btn metabolism	1.72243e-151	0.130986	1	1	2.79034e-149	T_C6
Defects in vitamin and cofactor metabolism	4.33512e-151	0.0672714	1	1	7.02289e-149	T_C6
Biotin metabolism	2.50113e-96	0.239196	1	0.999	4.05183e-94	T_C6
Metabolism of water soluble vitamins and cofactors	7.93601e-58	0.0126908	1	1	1.28563e-55	T_C6
Diseases of metabolism	1.49664e-30	0.00513962	1	1	2.42455e-28	T_C6
Metabolism of vitamins and cofactors	1.8671e-20	0.00503566	1	1	3.02471e-18	T_C6
Regulation of glycolysis by fructose 2 6 bisphosphate metabolism	8.95881e-10	0.0220247	1	1	1.45133e-07	T_C6
Cobalamin CBL vitamin B12 transport and metabolism	4.2207e-09	0.0189897	1	1	6.83754e-07	T_C6
Integration of energy metabolism	5.31942e-09	0.00606285	1	1	8.61746e-07	T_C6
Defects in cobalamin B12 metabolism	7.14687e-09	0.0235984	1	1	1.15779e-06	T_C6
Selenoamino acid metabolism	4.24091e-07	0.00481634	1	1	6.87027e-05	T_C6
Metabolism of RNA	0.000156306	7.06188e-05	1	1	0.0253216	T_C6
Class C3 metabotropic glutamate pheromone receptors	0.000196259	0.00146816	0	0	0.031794	T_C6
Glucagon signaling in metabolic regulation	0.000451486	0.00738946	1	1	0.0731407	T_C6
Pp2a mediated dephosphorylation of key metabolic factors	0.00110881	0.016374	1	1	0.179627	T_C6
PI metabolism	0.00130208	0.00307428	1	1	0.210936	T_C6
Propanoate metabolism	0.00259817	0.00345502	1	1	0.420903	T_C6
Glycogen metabolism	0.00383538	0.00435082	1	1	0.621332	T_C6
TP53 regulates metabolic genes	9.70027e-151	0.154277	1	1	1.57144e-148	T_C7
Metabolism of RNA	1.1376e-150	0.159333	1	1	1.84292e-148	T_C7
Metabolism of polyamines	4.6912e-150	0.260059	1	1	7.59974e-148	T_C7
Oxidative phosphorylation	5.41364e-150	0.236387	1	1	8.7701e-148	T_C7
Regulation of lipid metabolism by pparalpha	1.33029e-149	0.118857	1	1	2.15507e-147	T_C7
Pyruvate metabolism and citric acid TCA cycle	2.02301e-149	0.188929	1	1	3.27728e-147	T_C7
Glucose metabolism	2.1984e-149	0.176491	1	1	3.5614e-147	T_C7
Sphingolipid metabolism	3.84423e-149	0.107495	1	1	6.22765e-147	T_C7
Metabolism of carbohydrates	9.72235e-149	0.0713832	1	1	1.57502e-146	T_C7
Purine metabolism	4.57236e-148	0.0889468	1	1	7.40723e-146	T_C7
Pyruvate metabolism	1.4161e-147	0.186602	1	1	2.29409e-145	T_C7
Pyrimidine metabolism	2.27815e-147	0.148391	1	1	3.69061e-145	T_C7
Metabolism of nucleotides	4.92074e-147	0.132714	1	1	7.9716e-145	T_C7
Metabolism of lipids	1.57112e-146	0.07877	1	1	2.54521e-144	T_C7
Metabolism of amino acids and derivatives	1.27361e-145	0.0991489	1	1	2.06326e-143	T_C7
Citrate cycle (TCA cycle)	2.83845e-145	0.224744	1	1	4.59829e-143	T_C7
Glutathione metabolism	8.50063e-145	0.126978	1	1	1.3771e-142	T_C7
Metabolism of steroids	1.84813e-144	0.110214	1	1	2.99396e-142	T_C7
Glycolysis / Gluconeogenesis	1.95406e-144	0.163194	1	1	3.16558e-142	T_C7
Metabolism of steroid hormones	4.38238e-144	0.180536	0.97	0.072	7.09946e-142	T_C7
Arginine and proline metabolism	6.03023e-144	0.18309	1	1	9.76898e-142	T_C7
Metabolism of vitamins and cofactors	1.54168e-143	0.0944737	1	1	2.49753e-141	T_C7
Cysteine and methionine metabolism	5.23679e-143	0.149266	1	1	8.48359e-141	T_C7
Vitamin C ascorbate metabolism	7.64806e-142	0.28143	1	0.989	1.23899e-139	T_C7
Diseases of metabolism	2.19441e-141	0.0466914	1	1	3.55494e-139	T_C7
Sulfur amino acid metabolism	5.0209e-141	0.211523	1	1	8.13386e-139	T_C7
Drug metabolism - other enzymes	2.84643e-140	0.1213	1	0.999	4.61122e-138	T_C7
Galactose metabolism	2.91019e-140	0.134086	1	1	4.7145e-138	T_C7
Sulfur metabolism	4.04467e-140	0.307866	1	0.752	6.55236e-138	T_C7
Foxo mediated transcription of oxidative stress metabolic and neuronal genes	4.31445e-140	0.138169	1	1	6.98941e-138	T_C7
Ubiquinone and other terpenoid-quinone biosynthesis	1.94626e-138	0.208586	1	1	3.15295e-136	T_C7
Pentose phosphate pathway	2.49454e-138	0.140591	1	1	4.04116e-136	T_C7
Metabolism of water soluble vitamins and cofactors	2.63918e-138	0.0709476	1	1	4.27547e-136	T_C7
Phospholipid metabolism	3.51974e-138	0.0515207	1	1	5.70198e-136	T_C7
N-Glycan biosynthesis	8.70299e-138	0.0814986	1	1	1.40988e-135	T_C7
Glyoxylate and dicarboxylate metabolism	5.21735e-137	0.156194	1	1	8.45211e-135	T_C7
Metabolism of fat soluble vitamins	2.80111e-132	0.124353	1	1	4.5378e-130	T_C7
Diseases of carbohydrate metabolism	1.11347e-131	0.0897279	1	1	1.80383e-129	T_C7
Propanoate metabolism	1.91957e-131	0.122045	1	1	3.1097e-129	T_C7
beta-Alanine metabolism	6.90589e-131	0.112599	1	0.998	1.11875e-128	T_C7
Defects in cobalamin B12 metabolism	4.1528e-130	0.151514	1	1	6.72753e-128	T_C7
Peptide hormone metabolism	5.93195e-129	0.0619485	1	1	9.60976e-127	T_C7
Fructose and mannose metabolism	3.56778e-128	0.11612	1	1	5.77981e-126	T_C7
Metabolism of nitric oxide NOS3 activation and regulation	1.50287e-127	0.13564	1	1	2.43465e-125	T_C7
Chrebp activates metabolic gene expression	5.95782e-126	0.244184	0.979	0.988	9.65167e-124	T_C7
Metabolism of cofactors	7.34696e-125	0.143614	1	1	1.19021e-122	T_C7
Glycerophospholipid metabolism	1.25545e-124	0.0577634	1	1	2.03383e-122	T_C7
Riboflavin metabolism	9.35766e-123	0.211785	1	1	1.51594e-120	T_C7
Glycosylphosphatidylinositol (GPI)-anchor biosynthesis	1.07172e-122	0.112285	1	1	1.73618e-120	T_C7
Amino sugar and nucleotide sugar metabolism	1.89928e-122	0.0816638	1	1	3.07684e-120	T_C7
Cobalamin CBL vitamin B12 transport and metabolism	3.98803e-122	0.106916	1	1	6.4606e-120	T_C7
Fatty acid metabolism	5.81659e-122	0.0646708	1	1	9.42288e-120	T_C7
Biosynthesis of unsaturated fatty acids	3.057e-121	0.11277	1	1	4.95234e-119	T_C7
Phenylalanine metabolism	7.9399e-121	0.171529	0.983	0.546	1.28626e-118	T_C7
Pp2a mediated dephosphorylation of key metabolic factors	1.00657e-120	0.173608	1	1	1.63065e-118	T_C7
Fatty acid elongation	7.53895e-120	0.0862986	1	1	1.22131e-117	T_C7
Ether lipid metabolism	4.82554e-119	0.0721698	1	1	7.81738e-117	T_C7
Glutamate and glutamine metabolism	2.77212e-118	0.141678	1	1	4.49083e-116	T_C7
Other glycan degradation	1.63395e-115	0.0987486	1	1	2.64701e-113	T_C7
Glycosphingolipid biosynthesis - globo and isoglobo series	7.585e-115	0.161609	0.795	0.084	1.22877e-112	T_C7
Vitamin D calciferol metabolism	1.10916e-114	0.163593	0.996	0.777	1.79684e-112	T_C7
Folate biosynthesis	1.43969e-114	0.115352	1	1	2.3323e-112	T_C7
Tyrosine metabolism	2.01262e-114	0.102156	0.957	0.345	3.26045e-112	T_C7
Glycosphingolipid metabolism	2.32293e-114	0.064096	1	1	3.76314e-112	T_C7
Defects in vitamin and cofactor metabolism	3.14991e-114	0.105598	1	1	5.10285e-112	T_C7
Porphyrin and chlorophyll metabolism	1.35474e-112	0.080356	0.829	0.09	2.19468e-110	T_C7
Lysine degradation	3.22254e-112	0.0644181	1	1	5.22052e-110	T_C7
Valine, leucine and isoleucine degradation	1.49793e-110	0.0816755	1	1	2.42664e-108	T_C7
Glyoxylate metabolism and glycine degradation	8.29643e-110	0.081866	1	1	1.34402e-107	T_C7
Phenylalanine, tyrosine and tryptophan biosynthesis	1.58766e-109	0.305557	0.829	0.155	2.572e-107	T_C7
Phenylalanine and tyrosine metabolism	1.84537e-109	0.184825	0.979	0.975	2.9895e-107	T_C7
Metabolism of porphyrins	1.66511e-108	0.0894297	1	1	2.69748e-106	T_C7
Fatty acid degradation	1.01957e-107	0.066612	1	1	1.6517e-105	T_C7
Integration of energy metabolism	2.36454e-106	0.0541816	1	1	3.83056e-104	T_C7
Creatine metabolism	3.14257e-100	0.274966	0.765	0.031	5.09096e-98	T_C7
Glycine, serine and threonine metabolism	1.27471e-99	0.126689	1	1	2.06503e-97	T_C7
Abacavir metabolism	1.91253e-99	0.176498	1	1	3.0983e-97	T_C7
Valine, leucine and isoleucine biosynthesis	2.66903e-99	0.273219	0.752	0.074	4.32383e-97	T_C7
Steroid biosynthesis	2.43385e-96	0.132779	1	1	3.94284e-94	T_C7
Glycosaminoglycan degradation	2.80432e-93	0.0695335	1	1	4.54299e-91	T_C7
One carbon pool by folate	6.87507e-92	0.104187	1	1	1.11376e-89	T_C7
Vitamin B5 pantothenate metabolism	2.14536e-90	0.0887328	1	1	3.47548e-88	T_C7
Alpha linolenic OMEGA3 and linoleic OMEGA6 acid metabolism	2.1537e-90	0.0887999	1	1	3.48899e-88	T_C7
Taurine and hypotaurine metabolism	1.55735e-89	0.158746	0.034	0.001	2.5229e-87	T_C7
Peroxisomal lipid metabolism	7.12818e-88	0.0868988	1	1	1.15476e-85	T_C7
Metabolism of angiotensinogen to angiotensins	1.30439e-87	0.074542	1	1	2.11311e-85	T_C7
Starch and sucrose metabolism	5.50941e-87	0.0607419	0.996	0.999	8.92524e-85	T_C7
Triglyceride metabolism	1.8646e-82	0.0487147	1	1	3.02065e-80	T_C7
Arginine biosynthesis	9.34585e-82	0.0648884	1	1	1.51403e-79	T_C7
Vitamin B2 riboflavin metabolism	7.54113e-78	0.137861	0.962	0.998	1.22166e-75	T_C7
Surfactant metabolism	1.55019e-73	0.0613915	0.115	0.001	2.5113e-71	T_C7
Terpenoid backbone biosynthesis	1.05643e-71	0.0612661	1	1	1.71141e-69	T_C7
Histidine metabolism	1.0537e-70	0.0759053	0.932	0.982	1.70699e-68	T_C7
Regulation of glycolysis by fructose 2 6 bisphosphate metabolism	7.6342e-69	0.0791986	1	1	1.23674e-66	T_C7
Selenoamino acid metabolism	3.0434e-64	0.0176369	1	1	4.93031e-62	T_C7
Metabolism of folate and pterines	1.03348e-62	0.0695382	1	1	1.67424e-60	T_C7
Phosphonate and phosphinate metabolism	5.84936e-53	0.0991973	0.902	0.997	9.47597e-51	T_C7
Glycerolipid metabolism	2.27461e-52	0.0279637	1	1	3.68487e-50	T_C7
Hyaluronan metabolism	2.34983e-49	0.0421728	1	1	3.80672e-47	T_C7
Nicotinate and nicotinamide metabolism	2.6982e-46	0.036675	1	1	4.37109e-44	T_C7
Aspartate and asparagine metabolism	2.75556e-44	0.073947	0.833	0.84	4.46401e-42	T_C7
Fatty acid biosynthesis	6.45794e-41	0.0679903	0.756	0.254	1.04619e-38	T_C7
Tryptophan metabolism	6.58717e-41	0.0359766	1	1	1.06712e-38	T_C7
Inositol phosphate metabolism	1.09449e-38	0.0274368	1	1	1.77307e-36	T_C7
Metabolism of xenobiotics by cytochrome P450	1.2603e-37	0.0232528	0.449	0.077	2.04169e-35	T_C7
Fructose metabolism	2.25823e-36	0.0510763	1	1	3.65833e-34	T_C7
Glycosphingolipid biosynthesis - ganglio series	3.02657e-35	0.040004	1	1	4.90304e-33	T_C7
Pantothenate and CoA biosynthesis	2.29828e-34	0.0413013	0.97	1	3.72321e-32	T_C7
Abacavir transport and metabolism	2.5945e-32	0.0426733	1	1	4.20309e-30	T_C7
Glycogen metabolism	8.75791e-31	0.0269416	1	1	1.41878e-28	T_C7
Metabolic disorders of biological oxidation enzymes	1.38227e-30	0.037627	1	1	2.23927e-28	T_C7
Keratan sulfate keratin metabolism	2.50641e-30	0.0262254	1	1	4.06038e-28	T_C7
Vitamin B6 metabolism	1.94867e-27	0.0823129	0.821	0.963	3.15684e-25	T_C7
Metabolism of ingested semet sec mesec into H2SE	2.51883e-25	0.0410583	0.996	1	4.0805e-23	T_C7
Arachidonic acid metabolism	4.69987e-24	0.0172604	1	1	7.61379e-22	T_C7
Diseases associated with glycosaminoglycan metabolism	9.52578e-24	0.0222834	1	1	1.54318e-21	T_C7
Pentose and glucuronate interconversions	1.36427e-23	0.0177698	0.064	0.036	2.21012e-21	T_C7
Butanoate metabolism	6.78678e-23	0.0211642	1	1	1.09946e-20	T_C7
Sialic acid metabolism	6.59344e-21	0.0221757	1	1	1.06814e-18	T_C7
Selenocompound metabolism	1.74581e-16	0.0280752	1	1	2.8282e-14	T_C7
Ascorbate and aldarate metabolism	3.17397e-16	0.017184	0.009	0.012	5.14183e-14	T_C7
Glucagon signaling in metabolic regulation	4.75405e-16	0.0353303	1	1	7.70157e-14	T_C7
Biotin transport and metabolism	1.92622e-14	0.03104	1	1	3.12048e-12	T_C7
Thiamine metabolism	3.41291e-13	0.0172886	1	1	5.52891e-11	T_C7
Alanine, aspartate and glutamate metabolism	9.8382e-13	0.0137063	1	1	1.59379e-10	T_C7
Linoleic acid LA metabolism	5.1789e-09	0.0192532	1	1	8.38981e-07	T_C7
D-Glutamine and D-glutamate metabolism	6.7743e-08	0.0134579	0.979	1	1.09744e-05	T_C7
Defects in biotin btn metabolism	1.8693e-07	0.0258203	0.97	1	3.02827e-05	T_C7
Heparan sulfate heparin hs gag metabolism	0.000601751	0.00517993	1	1	0.0974836	T_C7

## Sheet: S9
TableS9: Tissue distribution preferences analysis for different T cell metabolic clusters.
rid	cid	count	p.value	OR	adj.p.value
T_C0	Normal	6446	2.32988e-07	1.16363	3.28925e-07
T_C0	PVTT	77	1.15789e-34	0.269439	2.13764e-34
T_C0	Tumor	2354	0.157167	0.95838	0.157167
T_C1	Normal	5944	7.2298e-137	2.25369	2.89192e-136
T_C1	PVTT	38	2.06961e-43	0.164502	4.13922e-43
T_C1	Tumor	1314	5.89262e-100	0.493407	1.57137e-99
T_C2	Normal	3001	1.45784e-06	1.20308	1.94379e-06
T_C2	PVTT	59	1.93929e-05	0.572278	2.32715e-05
T_C2	Tumor	1010	0.000414946	0.870423	0.000452669
T_C3	Normal	598	0	0.121057	0
T_C3	PVTT	286	2.82389e-144	11.0514	1.35547e-143
T_C3	Tumor	1363	1.32878e-271	4.95713	1.59453e-270
T_C4	Normal	1256	3.83733e-93	5.49752	9.2096e-93
T_C4	PVTT	3	6.04717e-11	0.0880247	9.67547e-11
T_C4	Tumor	98	1.87836e-80	0.198187	4.09824e-80
T_C5	Normal	82	6.02085e-152	0.0738128	3.61251e-151
T_C5	PVTT	1	9.78323e-05	0.0792359	0.000111808
T_C5	Tumor	436	8.08058e-166	15.0678	6.46446e-165
T_C6	Normal	254	1.49877e-08	2.31723	2.24816e-08
T_C6	PVTT	0	0.0015503	0	0.00161771
T_C6	Tumor	46	1.55011e-06	0.484742	1.95804e-06
T_C7	Normal	1	1.45718e-123	0.00174913	4.37155e-123
T_C7	PVTT	117	8.41698e-129	52.1111	2.88582e-128
T_C7	Tumor	116	2.17463e-13	2.6791	3.72794e-13

[truncated: 7 more sheets: S10, S11, S12, S13, S14, S15, S16]
